# Supplementary material for: Single-base-resolution methylome of giant panda’s brain, liver and pancreatic tissue
Source: PeerJ. 2019 Oct 17;7:e7847. doi: 10.7717/peerj.7847 (PMC6800980; doi:10.7717/peerj.7847)
Supplement: Supplemental Information 18 [file peerj-07-7847-s018.xlsx]

## Sheet: Brain.vs.Liver.DMR.list
scoffold	dmr.start	dmr.end	q-value	mean.methylation.difference	CpG.number	gene.start	gene.end	gene.id	genename	product.type	product	dmr.length
NW_003217288.1	687439	688234	0.026	-0.625255	34	465398	842281	100464623	FTO	protein_coding	alpha-ketoglutarate-dependent dioxygenase FTO isoform X3	795
NW_003217288.1	782328	783341	0.028	-0.582927	32	465398	842281	100464623	FTO	protein_coding	alpha-ketoglutarate-dependent dioxygenase FTO isoform X3	1013
NW_003217288.1	802284	803602	3e-05	-0.69742	36	465398	842281	100464623	FTO	protein_coding	alpha-ketoglutarate-dependent dioxygenase FTO isoform X3	1318
NW_003217288.1	2597255	2598959	0.0056	-0.553343	35	2491971	2657205	100466130	GNAO1	protein_coding	guanine nucleotide-binding protein G(o) subunit alpha isoform X3	1704
NW_003217288.1	2909692	2911755	1.2e-05	-0.626105	48	2872241	2979289	100468546	NUP93	protein_coding	nuclear pore complex protein Nup93 isoform X2	2063
NW_003217289.1	1666452	1667750	0.0025	-0.618699	29	1591219	1683503	100478634	MYO18A	protein_coding	unconventional myosin-XVIIIa isoform X1	1298
NW_003217289.1	2303869	2304655	0.021	0.537981	37	2300514	2309868	100469048	TMEM97	protein_coding	transmembrane protein 97 isoform X1	786
NW_003217289.1	2802699	2803223	0.0021	0.635698	27	2747703	2897263	100482150	KSR1	protein_coding	kinase suppressor of Ras 1 isoform X5	524
NW_003217289.1	2835748	2836226	0.017	0.317112	30	2832307	2846721	105239208	LOC105239208	lncRNA	uncharacterized LOC105239208, transcript variant X2	478
NW_003217289.1	2835748	2836226	0.017	0.317112	30	2747703	2897263	100482150	KSR1	protein_coding	kinase suppressor of Ras 1 isoform X5	478
NW_003217289.1	3377783	3378660	0.011	0.387995	27	3170936	3379061	100482656	NF1	protein_coding	neurofibromin	877
NW_003217289.1	4316131	4316748	0.0078	0.553159	25	4291088	4559147	100463962	MYO1D	protein_coding	unconventional myosin-Id	617
NW_003217289.1	4406120	4406958	0.00059	-0.73084	33	4291088	4559147	100463962	MYO1D	protein_coding	unconventional myosin-Id	838
NW_003217290.1	2109962	2112066	6.5e-06	-0.64092	47	1788282	2169726	100468214	CAMKMT	protein_coding	calmodulin-lysine N-methyltransferase isoform X2	2104
NW_003217292.1	727770	729323	0.011	0.440646	35	726226	750432	100464625	LOC100464625	protein_coding	placenta-specific gene 8 protein	1553
NW_003217292.1	1345309	1346902	0.0057	-0.502002	35	1335958	1370652	100466886	ENOPH1	protein_coding	enolase-phosphatase E1 isoform X1	1593
NW_003217292.1	1963186	1964271	0.0062	-0.612365	31	1671070	2054296	105235528	LOC105235528	protein_coding	uncharacterized protein LOC105235528	1085
NW_003217292.1	3532453	3533066	0.04	-0.538729	32	3438874	3582808	100473412	ANTXR2	protein_coding	anthrax toxin receptor 2 isoform X1	613
NW_003217293.1	155936	156780	0.0064	-0.56441	33	103168	1034051	100475193	SGCD	protein_coding	delta-sarcoglycan	844
NW_003217293.1	881444	882149	0.0006	-0.694556	25	103168	1034051	100475193	SGCD	protein_coding	delta-sarcoglycan	705
NW_003217293.1	2667006	2668168	0.00055	-0.604192	38	2541118	2925835	100476939	EBF1	protein_coding	transcription factor COE1 isoform X6	1162
NW_003217293.1	2720726	2722079	6.7e-06	-0.56392	42	2541118	2925835	100476939	EBF1	protein_coding	transcription factor COE1 isoform X6	1353
NW_003217294.1	2097268	2097489	0.039	-0.796823	22	1750399	2202047	100484916	ARHGAP26	protein_coding	rho GTPase-activating protein 26 isoform X4	221
NW_003217294.1	4982483	4983534	2.8e-08	-0.704817	46	4960429	4984833	100468968	DNAJC18	protein_coding	dnaJ homolog subfamily C member 18	1051
NW_003217295.1	1122502	1124136	0.027	-0.590824	31	1052710	1293860	100471244	AIG1	protein_coding	androgen-induced gene 1 protein isoform X8	1634
NW_003217295.1	4912884	4914086	0.00013	-0.68268	35	4743538	5040997	100478030	NHSL1	protein_coding	NHS-like protein 1 isoform X4	1202
NW_003217295.1	4984168	4985645	0.00014	-0.639505	36	4743538	5040997	100478030	NHSL1	protein_coding	NHS-like protein 1 isoform X4	1477
NW_003217296.1	375577	377503	0.012	-0.635376	29	365841	399004	100483160	GATA6	protein_coding	LOW QUALITY PROTEIN: transcription factor GATA-6	1926
NW_003217296.1	379381	381033	0.00024	-0.626015	32	365841	399004	100483160	GATA6	protein_coding	LOW QUALITY PROTEIN: transcription factor GATA-6	1652
NW_003217296.1	3082592	3083288	0.0026	-0.319205	33	2870204	3146726	100464469	ZNF521	protein_coding	zinc finger protein 521 isoform X2	696
NW_003217296.1	4122601	4123190	0.018	-0.564969	32	4085844	4174432	100481219	KCTD1	protein_coding	LOW QUALITY PROTEIN: BTB/POZ domain-containing protein KCTD1	589
NW_003217298.1	218911	219450	0.00065	0.452779	35	207420	280869	100468217	EPS15L1	protein_coding	LOW QUALITY PROTEIN: epidermal growth factor receptor substrate 15-like 1	539
NW_003217298.1	1466098	1466697	0.024	-0.603195	28	1449122	1480618	100475033	MAST3	protein_coding	microtubule-associated serine/threonine-protein kinase 3 isoform X11	599
NW_003217298.1	3175335	3176195	0.00062	-0.63278	35	3156552	3301500	100484574	LARS2	protein_coding	probable leucine--tRNA ligase, mitochondrial isoform X3	860
NW_003217298.1	3196943	3198122	2.1e-08	-0.758132	52	3156552	3301500	100484574	LARS2	protein_coding	probable leucine--tRNA ligase, mitochondrial isoform X3	1179
NW_003217298.1	3423845	3424530	0.0019	-0.752165	27	3394504	3454712	100483314	SACM1L	protein_coding	phosphatidylinositide phosphatase SAC1 isoform X2	685
NW_003217298.1	3452008	3452561	0.026	0.395274	28	3394504	3454712	100483314	SACM1L	protein_coding	phosphatidylinositide phosphatase SAC1 isoform X2	553
NW_003217298.1	4311118	4312620	0.028	0.508325	29	4280323	4333713	100466297	CCDC12	protein_coding	coiled-coil domain-containing protein 12 isoform X2	1502
NW_003217299.1	723535	724577	4.1e-07	-0.787715	35	621346	747374	100468392	CPVL	protein_coding	probable serine carboxypeptidase CPVL	1042
NW_003217299.1	1160167	1164328	0.0027	0.243662	62	1150340	1300953	105237207	LOC105237207	protein_coding	cyclic AMP-responsive element-binding protein 5-like	4161
NW_003217299.1	2397655	2398798	9.4e-08	-0.458563	53	2393387	2399870	105237115	HOXA5	protein_coding	LOW QUALITY PROTEIN: homeobox protein Hox-A5	1143
NW_003217299.1	2397655	2398798	9.4e-08	-0.458563	53	2397125	2432354	100476026	HOXA3	protein_coding	homeobox protein Hox-A3	1143
NW_003217299.1	2409883	2410498	0.01	-0.508903	27	2397125	2432354	100476026	HOXA3	protein_coding	homeobox protein Hox-A3	615
NW_003217299.1	2409883	2410498	0.01	-0.508903	27	2408141	2412247	100475775	HOXA4	protein_coding	homeobox protein Hox-A4	615
NW_003217299.1	2414986	2415468	0.013	-0.519635	33	2397125	2432354	100476026	HOXA3	protein_coding	homeobox protein Hox-A3	482
NW_003217299.1	2420694	2421317	0.019	-0.450705	25	2397125	2432354	100476026	HOXA3	protein_coding	homeobox protein Hox-A3	623
NW_003217299.1	2422004	2423158	0.00013	-0.331736	37	2397125	2432354	100476026	HOXA3	protein_coding	homeobox protein Hox-A3	1154
NW_003217299.1	2423561	2424700	1.8e-05	-0.538243	33	2397125	2432354	100476026	HOXA3	protein_coding	homeobox protein Hox-A3	1139
NW_003217299.1	2431518	2432415	5.7e-05	-0.554877	37	2397125	2432354	100476026	HOXA3	protein_coding	homeobox protein Hox-A3	836
NW_003217299.1	2437541	2439098	7.7e-06	-0.317694	42	2435092	2439620	100469650	HOXA2	protein_coding	homeobox protein Hox-A2	1557
NW_003217299.1	2444325	2446669	0.011	-0.434102	37	2442179	2446959	100469903	HOXA1	protein_coding	homeobox protein Hox-A1 isoform X2	2344
NW_003217299.1	4254200	4256121	4.9e-09	0.626246	50	4180502	4357806	100472480	OSBPL3	protein_coding	oxysterol-binding protein-related protein 3 isoform X1	1921
NW_003217299.1	4299908	4301551	0.0059	0.398872	30	4180502	4357806	100472480	OSBPL3	protein_coding	oxysterol-binding protein-related protein 3 isoform X1	1643
NW_003217300.1	2175046	2175829	0.044	-0.624473	25	1977076	2361740	100484827	FSTL4	protein_coding	follistatin-related protein 4 isoform X1	783
NW_003217301.1	67611	68376	4.9e-08	-0.569974	44	12444	115755	100484479	DOK5	protein_coding	docking protein 5	765
NW_003217301.1	80303	82016	7.3e-07	-0.613121	41	12444	115755	100484479	DOK5	protein_coding	docking protein 5	1713
NW_003217301.1	338808	339402	0.046	0.539929	24	329159	343681	100479543	PFDN4	protein_coding	prefoldin subunit 4	594
NW_003217301.1	949317	950092	0.0016	0.629855	25	875218	1308836	100464038	TSHZ2	protein_coding	teashirt homolog 2 isoform X1	775
NW_003217301.1	1001718	1002348	2.5e-07	-0.604489	43	875218	1308836	100464038	TSHZ2	protein_coding	teashirt homolog 2 isoform X1	630
NW_003217301.1	1120323	1121047	0.00028	-0.458783	38	875218	1308836	100464038	TSHZ2	protein_coding	teashirt homolog 2 isoform X1	724
NW_003217301.1	3910909	3912299	0.042	0.256503	38	3843065	3916678	100466298	B4GALT5	protein_coding	beta-1,4-galactosyltransferase 5	1390
NW_003217301.1	4045744	4046628	8.8e-05	-0.684881	32	4019018	4120333	100482976	KCNB1	protein_coding	potassium voltage-gated channel subfamily B member 1	884
NW_003217302.1	2490062	2491097	0.012	-0.809897	29	2356220	2517896	100470657	DAAM1	protein_coding	disheveled-associated activator of morphogenesis 1	1035
NW_003217302.1	2513994	2514396	0.025	-0.606562	26	2356220	2517896	100470657	DAAM1	protein_coding	disheveled-associated activator of morphogenesis 1	402
NW_003217303.1	3961936	3963109	0.00036	-0.615516	27	3125401	4003556	100480300	PCDH9	protein_coding	protocadherin-9 isoform X5	1173
NW_003217304.1	488407	489978	0.002	-0.545935	36	395555	590426	100475537	CUX2	protein_coding	LOW QUALITY PROTEIN: homeobox protein cut-like 2	1571
NW_003217304.1	526478	527132	0.021	-0.478948	27	395555	590426	100475537	CUX2	protein_coding	LOW QUALITY PROTEIN: homeobox protein cut-like 2	654
NW_003217304.1	2653251	2653983	0.0047	-0.744267	27	2634299	2662055	100470158	VPS37B	protein_coding	LOW QUALITY PROTEIN: vacuolar protein sorting-associated protein 37B	732
NW_003217304.1	2929624	2931575	1.7e-17	-0.732939	85	2921340	2934796	100481807	CUNH12orf65	protein_coding	LOW QUALITY PROTEIN: probable peptide chain release factor C12orf65 homolog, mitochondrial	1951
NW_003217304.1	3062351	3063138	0.0035	0.635694	24	3047447	3066603	100482561	RILPL2	protein_coding	RILP-like protein 2	787
NW_003217304.1	4553658	4554360	8.9e-05	-0.593006	30	4390652	4645165	100484828	TMEM132B	protein_coding	transmembrane protein 132B	702
NW_003217304.1	4573332	4574771	0.028	-0.525298	32	4390652	4645165	100484828	TMEM132B	protein_coding	transmembrane protein 132B	1439
NW_003217304.1	4598933	4599516	0.031	0.528279	21	4390652	4645165	100484828	TMEM132B	protein_coding	transmembrane protein 132B	583
NW_003217305.1	2641347	2642607	8.1e-11	-0.814783	51	2615614	2789970	100465472	PIP4K2A	protein_coding	phosphatidylinositol 5-phosphate 4-kinase type-2 alpha	1260
NW_003217306.1	4138620	4139190	0.00013	-0.647865	33	4110209	4211414	100475038	EIF2AK4	protein_coding	eIF-2-alpha kinase GCN2	570
NW_003217307.1	1258809	1259118	0.028	-0.505914	30	1237857	1269459	100474431	RUNX3	protein_coding	runt-related transcription factor 3	309
NW_003217307.1	1824609	1825462	0.0016	-0.679161	25	1790351	1930721	100480907	MAN1C1	protein_coding	mannosyl-oligosaccharide 1,2-alpha-mannosidase IC isoform X2	853
NW_003217307.1	1851967	1852710	0.029	-0.514096	31	1790351	1930721	100480907	MAN1C1	protein_coding	mannosyl-oligosaccharide 1,2-alpha-mannosidase IC isoform X2	743
NW_003217307.1	2011935	2012484	0.048	0.463138	25	2002848	2014592	100481654	PAQR7	protein_coding	membrane progestin receptor alpha	549
NW_003217307.1	3771228	3772214	3.3e-06	0.402387	46	3747781	3773876	100469053	PTAFR	protein_coding	platelet-activating factor receptor isoform X2	986
NW_003217309.1	1463739	1464209	0.0042	-0.654306	26	1105102	1514632	100474099	SND1	protein_coding	staphylococcal nuclease domain-containing protein 1	470
NW_003217309.1	1825792	1826748	0.0013	0.524873	32	1826084	1838165	100475117	FAM71F2	protein_coding	protein FAM71F2	664
NW_003217309.1	3123496	3125767	0.012	-0.497804	47	3119136	3141673	100478795	CPA5	protein_coding	carboxypeptidase A5 isoform X2	2271
NW_003217309.1	3164556	3166249	0.0023	-0.77547	29	3163487	3212756	100463535	CEP41	protein_coding	centrosomal protein of 41 kDa isoform X1	1693
NW_003217311.1	2672669	2673817	7.2e-07	-0.624799	53	2627405	2692301	100473925	MRPS9	protein_coding	28S ribosomal protein S9, mitochondrial	1148
NW_003217311.1	4025429	4026253	0.0033	0.735879	24	4000716	4077086	100478457	ST6GAL2	protein_coding	LOW QUALITY PROTEIN: beta-galactoside alpha-2,6-sialyltransferase 2	824
NW_003217312.1	1393547	1394218	0.048	-0.704441	24	863504	1669198	100484325	ERC2	protein_coding	ERC protein 2 isoform X1	671
NW_003217313.1	1848915	1850386	0.012	-0.504359	30	1812057	1993533	100467719	TCF7L2	protein_coding	transcription factor 7-like 2 isoform X14	1471
NW_003217313.1	3797085	3798067	2.5e-05	-0.721508	37	3786187	3850177	100474266	RBM20	protein_coding	RNA-binding protein 20	982
NW_003217315.1	2223962	2224979	9.7e-06	-0.574651	37	2069383	2227611	100464632	MEF2C	protein_coding	myocyte-specific enhancer factor 2C isoform X1	1017
NW_003217315.1	2225512	2226589	0.049	-0.366788	25	2069383	2227611	100464632	MEF2C	protein_coding	myocyte-specific enhancer factor 2C isoform X1	1077
NW_003217316.1	1140821	1142039	0.013	0.602459	34	1049547	1282631	100469398	ATXN7L1	protein_coding	ataxin-7-like protein 1 isoform X9	1218
NW_003217316.1	2266282	2266990	0.0013	-0.564954	39	2243689	2284061	100470322	PIK3CG	protein_coding	phosphatidylinositol 4,5-bisphosphate 3-kinase catalytic subunit gamma isoform	708
NW_003217316.1	3370010	3370834	0.0027	-0.65976	31	3344695	3421176	100472829	NRCAM	protein_coding	neuronal cell adhesion molecule isoform X1	824
NW_003217316.1	3803321	3804328	0.0026	0.529984	37	3789430	3814493	100478135	EPDR1	protein_coding	mammalian ependymin-related protein 1	1007
NW_003217317.1	3180928	3183373	9.1e-05	0.23235	56	3164086	3230075	100464134	FN1	protein_coding	fibronectin isoform X9	2445
NW_003217318.1	1407228	1408264	0.012	-0.49644	35	1384397	1501078	100474177	NPFFR1	protein_coding	LOW QUALITY PROTEIN: neuropeptide FF receptor 1	1036
NW_003217318.1	1652561	1654856	0.0013	0.29212	38	1617870	1665819	100482816	LOC100482816	protein_coding	core histone macro-H2A.2	2295
NW_003217319.1	177285	178610	0.0039	-0.645909	29	172092	257174	100484833	RBKS	protein_coding	ribokinase isoform X5	1325
NW_003217319.1	1729955	1731602	0.00025	-0.572056	32	1724431	1758006	100470660	KIF3C	protein_coding	kinesin-like protein KIF3C isoform X2	1647
NW_003217319.1	2442340	2444564	1.4e-05	-0.591015	58	2369358	2459260	100481904	EFR3B	protein_coding	protein EFR3 homolog B isoform X1	2224
NW_003217319.1	3686419	3687019	0.00016	-0.672098	29	3527687	3830067	100473338	KLHL29	protein_coding	kelch-like protein 29	600
NW_003217320.1	1092289	1092764	0.015	0.324584	22	1065508	1291771	100463968	FAM160A1	protein_coding	protein FAM160A1	475
NW_003217320.1	2942347	2943526	1.4e-06	-0.649622	41	2918487	3077211	100468645	KIAA0922	protein_coding	transmembrane protein 131-like	1179
NW_003217320.1	3094256	3095032	0.011	0.426992	32	3093556	3113844	100465129	TLR2	protein_coding	toll-like receptor 2	776
NW_003217320.1	3117372	3118220	0.0023	-0.566279	29	3099885	3164195	100469149	RNF175	protein_coding	RING finger protein 175 isoform X2	848
NW_003217320.1	3919669	3920980	0.011	0.369914	34	3913320	3923338	100469401	FGA	protein_coding	fibrinogen alpha chain	1311
NW_003217320.1	3921835	3923379	0.00013	0.35445	35	3913320	3923338	100469401	FGA	protein_coding	fibrinogen alpha chain	1503
NW_003217320.1	3939938	3940931	0.00058	0.30033	39	3931877	3942160	100466387	FGG	protein_coding	fibrinogen gamma chain isoform X1	993
NW_003217321.1	659774	660292	0.016	-0.783059	22	546682	720038	100470916	BTRC	protein_coding	F-box/WD repeat-containing protein 1A isoform X5	518
NW_003217321.1	677239	678505	3.7e-05	-0.740203	33	546682	720038	100470916	BTRC	protein_coding	F-box/WD repeat-containing protein 1A isoform X5	1266
NW_003217321.1	2815832	2816697	0.0022	-0.683565	33	2775048	2827500	100463887	COL17A1	protein_coding	LOW QUALITY PROTEIN: collagen alpha-1(XVII) chain	865
NW_003217323.1	2717662	2718762	0.00026	-0.590881	34	2583433	2762541	100477953	KIAA1324L	protein_coding	UPF0577 protein KIAA1324-like homolog	1100
NW_003217324.1	106494	108576	1.3e-05	-0.572428	46	35530	125779	100479464	NCALD	protein_coding	neurocalcin-delta	2082
NW_003217324.1	3251834	3252327	0.017	-0.618292	24	3174400	3312822	100482910	MATN2	protein_coding	matrilin-2 isoform X1	493
NW_003217325.1	1593776	1595095	0.0025	-0.606503	30	1488806	1924432	100466796	TENM3	protein_coding	LOW QUALITY PROTEIN: teneurin-3	1319
NW_003217325.1	1756956	1757501	5.9e-05	-0.687568	42	1488806	1924432	100466796	TENM3	protein_coding	LOW QUALITY PROTEIN: teneurin-3	545
NW_003217325.1	1881186	1882498	0.00041	-0.636584	42	1488806	1924432	100466796	TENM3	protein_coding	LOW QUALITY PROTEIN: teneurin-3	1312
NW_003217325.1	1904911	1906568	2e-05	-0.50235	55	1488806	1924432	100466796	TENM3	protein_coding	LOW QUALITY PROTEIN: teneurin-3	1657
NW_003217325.1	2277702	2278432	0.0041	0.474942	26	2101219	2310260	100470748	WWC2	protein_coding	protein WWC2	730
NW_003217325.1	2803589	2806628	1.4e-17	-0.681015	76	2719357	2864398	100468804	STOX2	protein_coding	storkhead-box protein 2 isoform X3	3039
NW_003217325.1	2861256	2861566	0.038	0.678821	22	2719357	2864398	100468804	STOX2	protein_coding	storkhead-box protein 2 isoform X3	310
NW_003217325.1	3219127	3219620	0.032	0.578177	21	3152596	3234478	100471993	IRF2	protein_coding	interferon regulatory factor 2 isoform X1	493
NW_003217325.1	3252577	3253672	1.4e-05	-0.727657	39	3239480	3255418	105242160	LOC105242160	lncRNA	uncharacterized LOC105242160	1095
NW_003217326.1	2572075	2573597	0.0001	-0.593521	61	2540749	2817617	100477195	EML6	protein_coding	echinoderm microtubule-associated protein-like 6 isoform X1	1522
NW_003217326.1	2952260	2953661	1.3e-05	0.634888	38	2856631	3050331	100477448	SPTBN1	protein_coding	spectrin beta chain, non-erythrocytic 1 isoform X3	1401
NW_003217327.1	782101	784181	0.00028	0.296734	33	685760	789608	100484835	ANO5	protein_coding	anoctamin-5 isoform X2	2080
NW_003217328.1	1986050	1986809	0.014	-0.741756	23	1964328	2114826	100471329	SORL1	protein_coding	sortilin-related receptor	759
NW_003217328.1	1989951	1991774	0.00063	0.423997	36	1964328	2114826	100471329	SORL1	protein_coding	sortilin-related receptor	1823
NW_003217328.1	3170472	3171874	0.00048	-0.527796	43	3142975	3201037	100468145	CUNH11orf63	protein_coding	uncharacterized protein C11orf63 homolog	1402
NW_003217329.1	3365542	3365849	0.019	-0.730017	24	3232083	3423717	100477698	TSPAN9	protein_coding	tetraspanin-9 isoform X1	307
NW_003217330.1	3360820	3361782	0.0013	-0.703875	31	3293255	3556689	100463969	GLI3	protein_coding	transcriptional activator GLI3	962
NW_003217330.1	3396189	3397252	0.0028	-0.60852	37	3293255	3556689	100463969	GLI3	protein_coding	transcriptional activator GLI3	1063
NW_003217330.1	3426653	3427121	0.046	-0.604891	24	3293255	3556689	100463969	GLI3	protein_coding	transcriptional activator GLI3	468
NW_003217330.1	3459345	3460183	0.005	-0.58768	32	3293255	3556689	100463969	GLI3	protein_coding	transcriptional activator GLI3	838
NW_003217330.1	3467159	3469469	1.2e-09	-0.605172	53	3293255	3556689	100463969	GLI3	protein_coding	transcriptional activator GLI3	2310
NW_003217330.1	3469711	3470768	0.011	-0.651963	36	3293255	3556689	100463969	GLI3	protein_coding	transcriptional activator GLI3	1057
NW_003217330.1	3470851	3472271	0.0001	-0.602384	38	3293255	3556689	100463969	GLI3	protein_coding	transcriptional activator GLI3	1420
NW_003217330.1	3503276	3504258	7.6e-06	-0.444699	46	3293255	3556689	100463969	GLI3	protein_coding	transcriptional activator GLI3	982
NW_003217330.1	3516649	3517420	5.1e-05	-0.449587	47	3293255	3556689	100463969	GLI3	protein_coding	transcriptional activator GLI3	771
NW_003217330.1	3525186	3526581	7.5e-14	-0.659835	69	3293255	3556689	100463969	GLI3	protein_coding	transcriptional activator GLI3	1395
NW_003217330.1	3538419	3539367	0.027	-0.490831	33	3293255	3556689	100463969	GLI3	protein_coding	transcriptional activator GLI3	948
NW_003217331.1	2167848	2170596	4.9e-10	-0.606397	57	1921269	2188867	100471746	SYNE2	protein_coding	LOW QUALITY PROTEIN: nesprin-2	2748
NW_003217331.1	2510109	2511151	0.013	0.437436	32	2487675	2630545	100472488	PPP2R5E	protein_coding	serine/threonine-protein phosphatase 2A 56 kDa regulatory subunit epsilon isoform isoform X3	1042
NW_003217333.1	654364	655694	0.048	0.341722	35	502852	666081	100481563	TBXAS1	protein_coding	thromboxane-A synthase	1330
NW_003217333.1	2045573	2046858	0.011	0.336893	31	1978940	2086795	100483482	CREB3L2	protein_coding	cyclic AMP-responsive element-binding protein 3-like protein 2	1285
NW_003217333.1	2597648	2599362	0.0029	-0.553065	33	2565228	2666239	100465561	PTN	protein_coding	pleiotrophin isoform X1	1714
NW_003217334.1	497132	497992	0.01	-0.630981	27	496304	758438	100468479	ZNF423	protein_coding	zinc finger protein 423 isoform X1	860
NW_003217334.1	3118308	3118897	0.00058	-0.788812	32	3085657	3192101	100469992	TOX3	protein_coding	LOW QUALITY PROTEIN: TOX high mobility group box family member 3	589
NW_003217335.1	11688	12836	0.011	-0.683877	27	5785	62686	100470495	RAB8B	protein_coding	ras-related protein Rab-8B	1148
NW_003217335.1	46762	48823	5.2e-05	-0.69569	33	5785	62686	100470495	RAB8B	protein_coding	ras-related protein Rab-8B	2061
NW_003217335.1	392078	393352	0.012	-0.654469	31	389620	554297	100471004	HERC1	protein_coding	probable E3 ubiquitin-protein ligase HERC1 isoform X6	1274
NW_003217335.1	2801170	2801686	0.023	-0.690391	25	2764567	2843163	100478039	MAP2K1	protein_coding	dual specificity mitogen-activated protein kinase kinase 1 isoform X2	516
NW_003217335.1	3521753	3522547	0.0028	-0.623277	31	3481832	3531662	100484331	LOC100484331	protein_coding	IQ domain-containing protein H-like	794
NW_003217336.1	181072	182521	0.0024	0.545649	40	146729	183198	100479050	RAB44	protein_coding	ras-related protein Rab-44 isoform X5	1449
NW_003217336.1	431223	432824	3.1e-06	0.493005	45	386984	433967	100464473	PXT1	protein_coding	peroxisomal testis-specific protein 1	1601
NW_003217337.1	573758	574865	0.0055	-0.639881	29	270481	681898	100466304	DACH1	protein_coding	dachshund homolog 1	1107
NW_003217337.1	645028	645972	0.0051	0.512648	29	270481	681898	100466304	DACH1	protein_coding	dachshund homolog 1	944
NW_003217338.1	2304104	2304796	0.00057	0.51635	34	2296153	2312395	100469736	LIPF	protein_coding	gastric triacylglycerol lipase	692
NW_003217339.1	1649429	1650658	0.0051	0.279931	39	1633609	1763794	100480155	DPYSL2	protein_coding	LOW QUALITY PROTEIN: dihydropyrimidinase-related protein 2	1229
NW_003217339.1	2313833	2314658	0.02	-0.617842	24	2192483	2378394	100481316	EBF2	protein_coding	transcription factor COE2	825
NW_003217340.1	275733	276323	0.019	-0.733057	26	214590	319319	100468649	LOC100468649	protein_coding	multidrug resistance-associated protein 1	590
NW_003217341.1	2106429	2106995	0.0003	-0.80452	27	2071212	2143102	100477955	GLTSCR1L	protein_coding	GLTSCR1-like protein	566
NW_003217341.1	2800390	2801228	0.0024	-0.752712	29	2767387	2857720	100479467	CCND3	protein_coding	G1/S-specific cyclin-D3 isoform X1	838
NW_003217341.1	3149409	3149868	0.0099	-0.828312	27	3143323	3177519	100466062	FOXP4	protein_coding	forkhead box protein P4 isoform X1	459
NW_003217342.1	1057510	1057788	0.026	-0.612651	27	1037793	1064167	100478802	CARD10	protein_coding	caspase recruitment domain-containing protein 10	278
NW_003217342.1	2485068	2485675	0.012	-0.441446	27	2477736	2510817	100484334	MGAT3	protein_coding	LOW QUALITY PROTEIN: beta-1,4-mannosyl-glycoprotein 4-beta-N-acetylglucosaminyltransferase	607
NW_003217342.1	3326927	3328410	2.2e-09	0.542499	51	3287407	3381504	100464888	MKL1	protein_coding	LOW QUALITY PROTEIN: MKL/myocardin-like protein 1	1483
NW_003217343.1	1094474	1095603	0.023	-0.668008	27	1079589	1118560	100468556	TMEM9	protein_coding	transmembrane protein 9 isoform X2	1129
NW_003217343.1	1784021	1784996	0.022	0.488302	30	1784503	1793071	105235523	LOC105235523	lncRNA	uncharacterized LOC105235523	493
NW_003217345.1	609819	610753	1.3e-05	-0.676914	36	607696	1177403	100482325	FOXP1	protein_coding	forkhead box protein P1 isoform X1	934
NW_003217345.1	686472	687335	0.00025	-0.763321	31	607696	1177403	100482325	FOXP1	protein_coding	forkhead box protein P1 isoform X1	863
NW_003217345.1	870662	872341	1.5e-10	-0.763081	53	607696	1177403	100482325	FOXP1	protein_coding	forkhead box protein P1 isoform X1	1679
NW_003217345.1	975386	976426	5e-05	-0.670329	32	607696	1177403	100482325	FOXP1	protein_coding	forkhead box protein P1 isoform X1	1040
NW_003217345.1	2796443	2796936	0.0054	-0.683715	28	2743119	2980520	100484486	PDZRN3	protein_coding	E3 ubiquitin-protein ligase PDZRN3 isoform X2	493
NW_003217346.1	1570031	1571985	1.2e-10	-0.653378	52	1398620	1746847	100463792	TCF4	protein_coding	transcription factor 4 isoform X8	1954
NW_003217346.1	1621609	1623583	0.00013	-0.618625	40	1398620	1746847	100463792	TCF4	protein_coding	transcription factor 4 isoform X8	1974
NW_003217346.1	1672021	1673139	0.003	-0.560164	34	1398620	1746847	100463792	TCF4	protein_coding	transcription factor 4 isoform X8	1118
NW_003217346.1	1729192	1730009	0.0045	-0.584553	26	1398620	1746847	100463792	TCF4	protein_coding	transcription factor 4 isoform X8	817
NW_003217346.1	2053101	2053935	0.0027	-0.544711	30	2015166	2072196	100465563	RAB27B	protein_coding	ras-related protein Rab-27B	834
NW_003217347.1	983786	986111	0.00094	0.245356	57	684671	2651360	100467547	CSMD1	protein_coding	CUB and sushi domain-containing protein 1	2325
NW_003217347.1	1008015	1008703	0.045	-0.634015	28	684671	2651360	100467547	CSMD1	protein_coding	CUB and sushi domain-containing protein 1	688
NW_003217347.1	1102673	1103428	0.012	-0.755595	21	684671	2651360	100467547	CSMD1	protein_coding	CUB and sushi domain-containing protein 1	755
NW_003217347.1	1320420	1321056	0.011	0.341347	35	684671	2651360	100467547	CSMD1	protein_coding	CUB and sushi domain-containing protein 1	636
NW_003217347.1	1321675	1322959	2.7e-05	0.390803	36	684671	2651360	100467547	CSMD1	protein_coding	CUB and sushi domain-containing protein 1	1284
NW_003217348.1	985266	985606	0.00012	-0.669249	34	979123	997970	100472083	SYNDIG1L	protein_coding	synapse differentiation-inducing gene protein 1-like	340
NW_003217349.1	48826	49645	5.2e-11	-0.777693	51	1218	88843	100464553	LOC100464553	protein_coding	phosphatidylinositol 4-phosphate 5-kinase type-1 beta-like	819
NW_003217349.1	389203	390305	0.023	0.380138	27	368848	429010	100483485	FAM189A2	protein_coding	protein FAM189A2	1102
NW_003217349.1	1948682	1952095	0.0054	0.249725	52	1365010	2134792	100484739	TRPM3	protein_coding	LOW QUALITY PROTEIN: transient receptor potential cation channel subfamily M member 3	3413
NW_003217349.1	2407256	2408242	0.03	0.572711	21	2353619	2468066	100465816	TMEM2	protein_coding	transmembrane protein 2, transcript variant X3	986
NW_003217350.1	2511446	2512138	0.0039	0.444393	25	2453487	2526637	100468558	SLC7A1	protein_coding	high affinity cationic amino acid transporter 1	692
NW_003217350.1	2541799	2542339	0.0096	-0.553282	25	2530563	2911451	100470071	MTUS2	protein_coding	microtubule-associated tumor suppressor candidate 2 isoform X1	540
NW_003217352.1	1751876	1752455	2.2e-05	-0.642863	29	1205765	1803478	100479802	LPP	protein_coding	lipoma-preferred partner isoform X1	579
NW_003217352.1	2062008	2063066	0.006	0.584334	34	2060530	2063067	105235635	LOC105235635	lncRNA	uncharacterized LOC105235635	1058
NW_003217353.1	1704124	1704702	0.049	-0.581028	24	1675762	1719251	100468650	FEZ2	protein_coding	fasciculation and elongation protein zeta-2	578
NW_003217353.1	2247975	2248780	0.00054	0.412295	31	2224878	2295317	100465974	NDUFAF7	protein_coding	protein arginine methyltransferase NDUFAF7, mitochondrial	805
NW_003217354.1	2474526	2475872	0.012	-0.509671	35	2185062	2475782	100471662	NALCN	protein_coding	sodium leak channel non-selective protein isoform X3	1256
NW_003217354.1	2885768	2887081	0.00054	-0.622709	33	2874157	3200936	100473163	LOC100473163	protein_coding	propionyl-CoA carboxylase alpha chain, mitochondrial	1313
NW_003217354.1	2898089	2899475	0.00075	-0.700782	27	2874157	3200936	100473163	LOC100473163	protein_coding	propionyl-CoA carboxylase alpha chain, mitochondrial	1386
NW_003217355.1	1075359	1076158	0.001	0.347545	29	1045280	1082058	100475620	RAP2A	protein_coding	ras-related protein Rap-2a	799
NW_003217355.1	1703994	1704847	0.027	0.315324	28	1561798	1832788	100476118	FARP1	protein_coding	FERM, RhoGEF and pleckstrin domain-containing protein 1	853
NW_003217355.1	1730320	1731365	0.038	-0.668942	22	1561798	1832788	100476118	FARP1	protein_coding	FERM, RhoGEF and pleckstrin domain-containing protein 1	1045
NW_003217355.1	1789745	1790466	0.012	-0.644768	30	1561798	1832788	100476118	FARP1	protein_coding	FERM, RhoGEF and pleckstrin domain-containing protein 1	721
NW_003217355.1	2921972	2923637	0.025	-0.60345	28	2920766	3057065	100476873	CLYBL	protein_coding	citrate lyase subunit beta-like protein, mitochondrial	1665
NW_003217356.1	2263656	2264355	0.0097	0.534434	27	2215427	2317046	100467724	TGFA	protein_coding	protransforming growth factor alpha isoform X3	699
NW_003217357.1	1498602	1499288	0.0011	-0.585329	30	1251314	1591396	100476699	GABBR2	protein_coding	gamma-aminobutyric acid type B receptor subunit 2	686
NW_003217358.1	2061800	2062608	0.00041	-0.574427	32	2013373	2066879	100482734	CPB2	protein_coding	carboxypeptidase B2	808
NW_003217358.1	2434510	2434940	0.0091	0.628065	25	2349680	2543949	100483486	LRCH1	protein_coding	leucine-rich repeat and calponin homology domain-containing protein 1 isoform X2	430
NW_003217359.1	316634	316939	0.044	0.470409	23	57780	390930	100484741	ASAP1	protein_coding	arf-GAP with SH3 domain, ANK repeat and PH domain-containing protein 1 isoform X2	305
NW_003217359.1	2108047	2108505	1.8e-06	-0.803495	35	2013925	2237804	105235728	LOC105235728	lncRNA	uncharacterized LOC105235728, transcript variant X1	458
NW_003217359.1	2213204	2213937	0.024	-0.734287	27	2013925	2237804	105235728	LOC105235728	lncRNA	uncharacterized LOC105235728, transcript variant X1	733
NW_003217359.1	2215138	2215645	0.025	-0.479485	30	2013925	2237804	105235728	LOC105235728	lncRNA	uncharacterized LOC105235728, transcript variant X1	507
NW_003217361.1	1385836	1386984	0.012	-0.663745	28	1222184	1550768	100477127	NTRK2	protein_coding	BDNF/NT-3 growth factors receptor isoform X3	1148
NW_003217361.1	1391886	1392728	0.0054	-0.498435	37	1222184	1550768	100477127	NTRK2	protein_coding	BDNF/NT-3 growth factors receptor isoform X3	842
NW_003217361.1	1396643	1399281	0.013	0.19615	53	1222184	1550768	100477127	NTRK2	protein_coding	BDNF/NT-3 growth factors receptor isoform X3	2638
NW_003217361.1	1431900	1433089	4.3e-05	-0.670817	31	1222184	1550768	100477127	NTRK2	protein_coding	BDNF/NT-3 growth factors receptor isoform X3	1189
NW_003217361.1	2497098	2498876	0.019	0.238539	49	2487556	2563929	100475125	ZCCHC6	protein_coding	terminal uridylyltransferase 7 isoform X6	1778
NW_003217362.1	1293639	1295040	0.0049	0.542487	28	1231611	1356761	100479054	RREB1	protein_coding	ras-responsive element-binding protein 1 isoform X1	1401
NW_003217362.1	1305749	1307324	0.00015	0.5539	42	1231611	1356761	100479054	RREB1	protein_coding	ras-responsive element-binding protein 1 isoform X1	1575
NW_003217362.1	2393314	2394688	0.0047	-0.287762	39	2386924	2397730	100480156	NRN1	protein_coding	neuritin	1374
NW_003217362.1	2689190	2690126	2.3e-06	-0.653852	37	2552277	3109895	100480408	FARS2	protein_coding	phenylalanine--tRNA ligase, mitochondrial isoform X2	936
NW_003217363.1	2041080	2042665	0.0015	-0.640636	28	2006108	2044627	100484925	LRRN3	protein_coding	leucine-rich repeat neuronal protein 3	1585
NW_003217363.1	2041080	2042665	0.0015	-0.640636	28	1605918	2450305	100484674	IMMP2L	protein_coding	mitochondrial inner membrane protease subunit 2	1585
NW_003217365.1	672783	673396	0.037	0.542049	22	667663	702684	100471836	MYB	protein_coding	transcriptional activator Myb isoform X2	613
NW_003217365.1	681940	682721	0.0061	0.489631	32	667663	702684	100471836	MYB	protein_coding	transcriptional activator Myb isoform X2	781
NW_003217365.1	804720	806386	4.9e-06	0.634842	37	755956	959394	100474786	AHI1	protein_coding	jouberin isoform X3	1666
NW_003217365.1	1404602	1405076	0.019	0.491539	26	1220531	1530642	100472744	PDE7B	protein_coding	cAMP-specific 3',5'-cyclic phosphodiesterase 7B isoform X1	474
NW_003217365.1	1686319	1687664	0.013	-0.523793	30	1656781	1820217	100473252	MAP7	protein_coding	ensconsin isoform X1	1345
NW_003217366.1	358309	358896	0.00027	-0.719453	27	333853	444012	100476794	CCDC6	protein_coding	coiled-coil domain-containing protein 6	587
NW_003217366.1	392260	393193	0.0049	-0.690109	27	333853	444012	100476794	CCDC6	protein_coding	coiled-coil domain-containing protein 6	933
NW_003217366.1	2338977	2340186	0.013	-0.52173	34	2278373	2455225	100478552	ARID5B	protein_coding	AT-rich interactive domain-containing protein 5B isoform X3	1209
NW_003217366.1	2443234	2443889	0.011	-0.563542	27	2278373	2455225	100478552	ARID5B	protein_coding	AT-rich interactive domain-containing protein 5B isoform X3	655
NW_003217367.1	95126	96113	0.039	0.413226	39	94151	105693	100481569	TAGAP	protein_coding	T-cell activation Rho GTPase-activating protein	987
NW_003217367.1	95126	96113	0.039	0.413226	39	51324	133592	105235806	LOC105235806	lncRNA	uncharacterized LOC105235806	987
NW_003217367.1	1375578	1376423	1.5e-05	0.492505	42	1171247	1474016	100464048	ZDHHC14	protein_coding	probable palmitoyltransferase ZDHHC14 isoform X3	845
NW_003217367.1	1380170	1380962	6.2e-05	-0.651896	35	1171247	1474016	100464048	ZDHHC14	protein_coding	probable palmitoyltransferase ZDHHC14 isoform X3	792
NW_003217367.1	1621356	1622590	0.049	-0.553119	24	1617359	2049297	100464304	ARID1B	protein_coding	AT-rich interactive domain-containing protein 1B	1234
NW_003217367.1	1642281	1642652	0.043	-0.746788	23	1617359	2049297	100464304	ARID1B	protein_coding	AT-rich interactive domain-containing protein 1B	371
NW_003217367.1	1649784	1650897	0.00017	-0.661324	29	1617359	2049297	100464304	ARID1B	protein_coding	AT-rich interactive domain-containing protein 1B	1113
NW_003217367.1	1653085	1654187	4e-06	-0.736217	33	1617359	2049297	100464304	ARID1B	protein_coding	AT-rich interactive domain-containing protein 1B	1102
NW_003217367.1	1672294	1672872	0.00014	-0.773811	27	1617359	2049297	100464304	ARID1B	protein_coding	AT-rich interactive domain-containing protein 1B	578
NW_003217367.1	1680658	1681742	0.00011	-0.777599	33	1617359	2049297	100464304	ARID1B	protein_coding	AT-rich interactive domain-containing protein 1B	1084
NW_003217367.1	1738613	1740176	0.00015	-0.648639	39	1617359	2049297	100464304	ARID1B	protein_coding	AT-rich interactive domain-containing protein 1B	1563
NW_003217367.1	1771976	1773082	0.00041	-0.729189	28	1617359	2049297	100464304	ARID1B	protein_coding	AT-rich interactive domain-containing protein 1B	1106
NW_003217367.1	1897169	1897671	0.0019	0.513381	26	1617359	2049297	100464304	ARID1B	protein_coding	AT-rich interactive domain-containing protein 1B	502
NW_003217367.1	2034322	2035476	0.012	-0.585643	28	1617359	2049297	100464304	ARID1B	protein_coding	AT-rich interactive domain-containing protein 1B	1154
NW_003217367.1	2091147	2092483	4.1e-09	-0.785918	46	2090027	2100980	109488986	LOC109488986	lncRNA	uncharacterized LOC109488986	1336
NW_003217368.1	3056392	3057041	0.00099	-0.631172	28	3030701	3061527	100465565	CNN3	protein_coding	calponin-3	649
NW_003217369.1	1294204	1295915	0.00016	0.492962	42	1220224	1374832	100469817	NCOA7	protein_coding	nuclear receptor coactivator 7 isoform X1	1711
NW_003217371.1	208034	209102	0.024	0.52979	27	204207	216650	109488993	LOC109488993	lncRNA	uncharacterized LOC109488993, transcript variant X2	1068
NW_003217371.1	607211	607514	6.3e-05	-0.643692	35	579823	631109	100483165	SPTAN1	protein_coding	spectrin alpha chain, non-erythrocytic 1 isoform X4	303
NW_003217371.1	1560072	1560934	7.3e-06	0.469442	40	1556857	1691962	100475454	FNBP1	protein_coding	formin-binding protein 1 isoform X2	862
NW_003217371.1	2048899	2049201	0.038	-0.683494	22	1862645	2070307	100476195	LOC100476195	protein_coding	argininosuccinate synthase isoform X2	302
NW_003217371.1	2305905	2306685	0.041	-0.616989	24	2222098	2353186	100466468	ABL1	protein_coding	tyrosine-protein kinase ABL1	780
NW_003217373.1	279045	280369	3e-06	0.523858	44	278398	361775	105235875	LOC105235875	protein_coding	LOW QUALITY PROTEIN: lymphoid-restricted membrane protein	1324
NW_003217373.1	279045	280369	3e-06	0.523858	44	233568	280980	100484591	LRMP	protein_coding	lymphoid-restricted membrane protein isoform X2	1324
NW_003217373.1	495593	496563	0.00027	-0.67084	32	397628	500634	100465389	BCAT1	protein_coding	branched-chain-amino-acid aminotransferase, cytosolic isoform X1	970
NW_003217374.1	1414209	1414863	0.0019	-0.548515	27	1142781	1418067	100467049	BMPR1B	protein_coding	bone morphogenetic protein receptor type-1B isoform X2	654
NW_003217375.1	1636842	1637814	0.025	0.498219	29	1581452	1645923	100470922	XRRA1	protein_coding	X-ray radiation resistance-associated protein 1 isoform X5	972
NW_003217376.1	1011238	1014148	2.4e-13	-0.646422	86	973352	1014339	100484491	OXNAD1	protein_coding	oxidoreductase NAD-binding domain-containing protein 1	2910
NW_003217376.1	1063624	1064470	0.018	-0.558402	26	1024725	1200094	100464641	RFTN1	protein_coding	raftlin	846
NW_003217376.1	1121808	1123046	0.013	0.697864	30	1024725	1200094	100464641	RFTN1	protein_coding	raftlin	1238
NW_003217378.1	442311	443958	1.3e-07	-0.677846	42	63341	967324	100468902	HDAC9	protein_coding	histone deacetylase 9 isoform X1	1647
NW_003217379.1	1548238	1550684	0.0063	0.273799	50	1408374	2110054	100475306	GRID1	protein_coding	glutamate receptor ionotropic, delta-1	2446
NW_003217380.1	107503	109208	0.00012	-0.644158	34	100232	142324	100479720	RAB11FIP2	protein_coding	rab11 family-interacting protein 2	1705
NW_003217380.1	387036	388405	0.00066	-0.648385	36	380842	415928	100479972	FAM204A	protein_coding	protein FAM204A isoform X1	1369
NW_003217380.1	1094423	1095464	0.024	0.276677	28	1077148	1293754	100480732	GRK5	protein_coding	G protein-coupled receptor kinase 5 isoform X2	1041
NW_003217380.1	1460366	1460872	0.0046	-0.765234	26	1452311	1462042	100481230	BAG3	protein_coding	BAG family molecular chaperone regulator 3	506
NW_003217382.1	1651090	1652302	0.0014	-0.606179	33	1593520	2272602	100469064	PTPRG	protein_coding	receptor-type tyrosine-protein phosphatase gamma isoform X1	1212
NW_003217382.1	2160335	2160934	0.0051	-0.40858	27	1593520	2272602	100469064	PTPRG	protein_coding	receptor-type tyrosine-protein phosphatase gamma isoform X1	599
NW_003217383.1	148945	149614	0.023	0.339882	26	95497	221530	100472243	SEMA6A	protein_coding	semaphorin-6A isoform X1	669
NW_003217383.1	2529400	2529925	0.006	0.563028	29	2495167	2608770	100473000	TNFAIP8	protein_coding	tumor necrosis factor alpha-induced protein 8 isoform X1	525
NW_003217383.1	2534319	2534950	0.021	-0.685781	27	2495167	2608770	100473000	TNFAIP8	protein_coding	tumor necrosis factor alpha-induced protein 8 isoform X1	631
NW_003217384.1	1300926	1301486	0.028	-0.60614	28	1203008	1336450	105235957	CUNH12orf42	protein_coding	LOW QUALITY PROTEIN: uncharacterized protein C12orf42 homolog	560
NW_003217384.1	2243111	2244009	0.00094	-0.721131	28	2107405	2357751	100475790	CHST11	protein_coding	carbohydrate sulfotransferase 11 isoform X1	898
NW_003217384.1	2328864	2329980	0.011	-0.622592	34	2107405	2357751	100475790	CHST11	protein_coding	carbohydrate sulfotransferase 11 isoform X1	1116
NW_003217385.1	162520	163534	0.0059	-0.645467	34	51995	196729	109489044	LOC109489044	protein_coding	dipeptidyl aminopeptidase-like protein 6	1014
NW_003217386.1	404381	405620	0.0015	-0.392295	58	293530	512926	100472658	PHACTR3	protein_coding	LOW QUALITY PROTEIN: phosphatase and actin regulator 3	1239
NW_003217386.1	777315	778210	0.0051	-0.482713	39	766784	876840	100468230	ZNF831	protein_coding	zinc finger protein 831	895
NW_003217386.1	1091067	1092926	0.0006	-0.511117	41	1085563	1108450	100473680	LOC100473680	protein_coding	guanine nucleotide-binding protein G(s) subunit alpha isoform X3	1859
NW_003217386.1	2463828	2464883	7.5e-12	-0.699971	55	2457800	2542821	100475946	BMP7	protein_coding	LOW QUALITY PROTEIN: bone morphogenetic protein 7	1055
NW_003217388.1	1570159	1571212	0.001	-0.668043	24	1529204	1621168	100472165	TPH2	protein_coding	tryptophan 5-hydroxylase 2	1053
NW_003217388.1	2246404	2247203	0.0041	0.607233	33	2245323	2280414	100473931	TSPAN8	protein_coding	tetraspanin 8, transcript variant X1	799
NW_003217388.1	2539743	2540321	0.018	-0.624501	25	2445018	2690083	100474182	PTPRR	protein_coding	receptor-type tyrosine-protein phosphatase R	578
NW_003217389.1	507719	508497	0.0049	-0.608586	34	411051	799458	100479973	MSI2	protein_coding	RNA-binding protein Musashi homolog 2 isoform X8	778
NW_003217389.1	517300	517976	0.0014	-0.808059	25	411051	799458	100479973	MSI2	protein_coding	RNA-binding protein Musashi homolog 2 isoform X8	676
NW_003217389.1	557750	558683	0.012	-0.814573	30	411051	799458	100479973	MSI2	protein_coding	RNA-binding protein Musashi homolog 2 isoform X8	933
NW_003217389.1	700319	700901	0.034	-0.7806	22	411051	799458	100479973	MSI2	protein_coding	RNA-binding protein Musashi homolog 2 isoform X8	582
NW_003217389.1	760781	763027	0.026	-0.633759	35	411051	799458	100479973	MSI2	protein_coding	RNA-binding protein Musashi homolog 2 isoform X8	2246
NW_003217389.1	779448	780367	0.001	-0.719957	31	411051	799458	100479973	MSI2	protein_coding	RNA-binding protein Musashi homolog 2 isoform X8	919
NW_003217389.1	781959	782946	6.8e-05	-0.766464	36	411051	799458	100479973	MSI2	protein_coding	RNA-binding protein Musashi homolog 2 isoform X8	987
NW_003217389.1	783136	785161	2.3e-09	-0.618756	56	411051	799458	100479973	MSI2	protein_coding	RNA-binding protein Musashi homolog 2 isoform X8	2025
NW_003217389.1	789469	790478	3.1e-13	-0.82542	62	411051	799458	100479973	MSI2	protein_coding	RNA-binding protein Musashi homolog 2 isoform X8	1009
NW_003217389.1	790885	793304	6.4e-05	-0.590461	54	411051	799458	100479973	MSI2	protein_coding	RNA-binding protein Musashi homolog 2 isoform X8	2419
NW_003217389.1	2046482	2048777	0.0014	0.467126	47	1901163	2049483	100477703	CAPZB	protein_coding	F-actin-capping protein subunit beta isoform X4	2295
NW_003217390.1	2437443	2438462	0.0044	0.636006	26	2436963	2522923	100476544	KLHL6	protein_coding	kelch-like protein 6 isoform X1	1019
NW_003217391.1	355217	355919	0.0024	-0.710474	30	331017	402825	109489064	LOC109489064	protein_coding	aspartyl/asparaginyl beta-hydroxylase	702
NW_003217391.1	1015481	1016703	6.5e-05	-0.632098	36	944601	1071546	100479808	CHD7	protein_coding	chromodomain-helicase-DNA-binding protein 7 isoform X4	1222
NW_003217391.1	1180450	1181215	0.011	-0.720191	26	1177875	1268956	100477546	RAB2A	protein_coding	ras-related protein Rab-2A isoform X2	765
NW_003217391.1	1514499	1515251	0.0011	-0.634773	37	1452634	1538800	100478051	CA8	protein_coding	carbonic anhydrase-related protein isoform X3	752
NW_003217391.1	2408629	2410860	4.2e-10	-0.548269	58	2396951	2692103	100478811	TOX	protein_coding	LOW QUALITY PROTEIN: thymocyte selection-associated high mobility group box protein TOX	2231
NW_003217391.1	2505238	2506134	0.036	-0.642074	23	2396951	2692103	100478811	TOX	protein_coding	LOW QUALITY PROTEIN: thymocyte selection-associated high mobility group box protein TOX	896
NW_003217392.1	2300701	2301348	0.021	-0.779014	26	2227633	2388309	100471838	SSBP3	protein_coding	single-stranded DNA-binding protein 3	647
NW_003217392.1	2720476	2722139	0.0056	0.23584	46	2713027	2743699	100468564	DHCR24	protein_coding	delta(24)-sterol reductase	1663
NW_003217393.1	1286643	1288042	0.00014	-0.688804	39	1263010	1292452	100473610	TNFSF8	protein_coding	tumor necrosis factor ligand superfamily member 8	1399
NW_003217394.1	320776	321924	0.00013	-0.618099	37	216544	459572	100482825	CARMIL1	protein_coding	F-actin-uncapping protein LRRC16A isoform X2	1148
NW_003217394.1	634899	636328	3.1e-05	0.617094	38	616201	709181	100468655	LOC100468655	protein_coding	cytidine monophosphate-N-acetylneuraminic acid hydroxylase isoform X1	1429
NW_003217394.1	1998615	1999784	8.9e-06	-0.674882	40	1952903	2127203	100465896	INPP5A	protein_coding	type I inositol 1,4,5-trisphosphate 5-phosphatase isoform X3	1169
NW_003217394.1	2031461	2032305	0.015	-0.752845	22	1952903	2127203	100465896	INPP5A	protein_coding	type I inositol 1,4,5-trisphosphate 5-phosphatase isoform X3	844
NW_003217394.1	2038050	2038534	0.0023	-0.709462	31	1952903	2127203	100465896	INPP5A	protein_coding	type I inositol 1,4,5-trisphosphate 5-phosphatase isoform X3	484
NW_003217394.1	2061496	2061903	0.025	-0.568009	29	1952903	2127203	100465896	INPP5A	protein_coding	type I inositol 1,4,5-trisphosphate 5-phosphatase isoform X3	407
NW_003217394.1	2270035	2270991	0.021	0.414175	36	2242927	2278921	100466396	LRRC27	protein_coding	leucine-rich repeat-containing protein 27 isoform X2	956
NW_003217394.1	2424643	2425427	0.0034	-0.513247	37	2381553	2507571	100481571	JAKMIP3	protein_coding	janus kinase and microtubule-interacting protein 3 isoform X6	784
NW_003217395.1	849170	851034	0.0025	0.163595	39	739597	923689	100469819	SATB2	protein_coding	DNA-binding protein SATB2 isoform X2	1864
NW_003217395.1	2454756	2455367	0.0049	-0.699346	22	2426783	2482057	100474872	CFLAR	protein_coding	CASP8 and FADD-like apoptosis regulator isoform X3	611
NW_003217396.1	219861	221532	0.025	0.174522	57	18727	373031	105236092	MYO16	protein_coding	unconventional myosin-XVI	1671
NW_003217396.1	321923	322825	0.01	0.611281	27	18727	373031	105236092	MYO16	protein_coding	unconventional myosin-XVI	902
NW_003217396.1	2075794	2078561	4.8e-09	-0.525507	69	2070414	2113049	100476801	EFNB2	protein_coding	ephrin-B2	2767
NW_003217396.1	2084617	2085787	3.1e-05	-0.554608	42	2070414	2113049	100476801	EFNB2	protein_coding	ephrin-B2	1170
NW_003217396.1	2108940	2109832	0.027	-0.631796	31	2070414	2113049	100476801	EFNB2	protein_coding	ephrin-B2	892
NW_003217398.1	151863	152816	0.0017	-0.548361	28	7358	428167	100466553	MAST4	protein_coding	microtubule-associated serine/threonine-protein kinase 4 isoform X1	953
NW_003217398.1	2338604	2339560	0.0049	0.552743	32	2320186	2373147	100464895	OCLN	protein_coding	occludin	956
NW_003217399.1	261170	262512	0.00063	0.527219	35	259465	266502	100471918	LOC100471918	protein_coding	N-acetyllactosaminide beta-1,6-N-acetylglucosaminyl-transferase	1342
NW_003217399.1	438198	439248	0.023	0.392748	28	433729	492328	100469313	MAK	protein_coding	serine/threonine-protein kinase MAK isoform X1	1050
NW_003217399.1	833134	834409	6.8e-06	-0.614789	43	815353	998528	100469820	NEDD9	protein_coding	enhancer of filamentation 1 isoform X1	1275
NW_003217399.1	844728	845951	0.0022	-0.772854	27	815353	998528	100469820	NEDD9	protein_coding	enhancer of filamentation 1 isoform X1	1223
NW_003217399.1	886882	888078	0.00032	0.544029	37	815353	998528	100469820	NEDD9	protein_coding	enhancer of filamentation 1 isoform X1	1196
NW_003217399.1	2682123	2682537	0.00081	0.53782	27	2165742	2694723	100471174	PHACTR1	protein_coding	phosphatase and actin regulator 1 isoform X3	414
NW_003217401.1	331625	332481	0.0023	-0.543792	28	205601	335711	100477704	MPDZ	protein_coding	multiple PDZ domain protein isoform X1	856
NW_003217401.1	1109395	1110841	8.9e-11	-0.543484	57	1094800	1325854	100477452	NFIB	protein_coding	nuclear factor 1 B-type isoform X4	1446
NW_003217401.1	1219269	1220796	0.00072	-0.463552	54	1094800	1325854	100477452	NFIB	protein_coding	nuclear factor 1 B-type isoform X4	1527
NW_003217401.1	1245548	1247158	0.0001	-0.651868	41	1094800	1325854	100477452	NFIB	protein_coding	nuclear factor 1 B-type isoform X4	1610
NW_003217401.1	1255574	1256263	0.00054	-0.682	31	1094800	1325854	100477452	NFIB	protein_coding	nuclear factor 1 B-type isoform X4	689
NW_003217401.1	1310682	1311683	0.013	-0.615982	32	1094800	1325854	100477452	NFIB	protein_coding	nuclear factor 1 B-type isoform X4	1001
NW_003217401.1	1311756	1313870	0.00011	-0.557409	40	1094800	1325854	100477452	NFIB	protein_coding	nuclear factor 1 B-type isoform X4	2114
NW_003217401.1	1317128	1320002	5.2e-20	-0.651563	93	1094800	1325854	100477452	NFIB	protein_coding	nuclear factor 1 B-type isoform X4	2874
NW_003217401.1	1706734	1707901	2.6e-05	-0.690834	36	1690167	1857033	100476197	FREM1	protein_coding	FRAS1-related extracellular matrix protein 1 isoform X2	1167
NW_003217403.1	487827	488425	0.027	-0.687172	27	315872	541227	100484927	TTLL11	protein_coding	tubulin polyglutamylase TTLL11	598
NW_003217405.1	2468123	2469828	0.00027	-0.597211	36	2415980	2547517	100467727	ZEB2	protein_coding	zinc finger E-box-binding homeobox 2 isoform X3	1705
NW_003217406.1	1076890	1077633	0.013	-0.648863	22	22485	1835447	100468231	LRP1B	protein_coding	low-density lipoprotein receptor-related protein 1B	743
NW_003217408.1	554227	555147	6.1e-09	-0.734847	43	477217	767414	100471750	ZNF536	protein_coding	zinc finger protein 536 isoform X1	920
NW_003217408.1	698096	699752	0.019	0.184352	40	477217	767414	100471750	ZNF536	protein_coding	zinc finger protein 536 isoform X1	1656
NW_003217408.1	724271	725509	0.00013	-0.610116	33	477217	767414	100471750	ZNF536	protein_coding	zinc finger protein 536 isoform X1	1238
NW_003217409.1	1496044	1497432	0.00058	-0.639847	38	1322428	1527408	100473255	ALCAM	protein_coding	CD166 antigen isoform X3	1388
NW_003217409.1	1687212	1687798	0.00049	-0.544582	30	1590556	1806645	100473515	CBLB	protein_coding	E3 ubiquitin-protein ligase CBL-B isoform X1	586
NW_003217412.1	23598	24125	0.018	-0.639609	23	7660	109776	105236199	LOC105236199	protein_coding	dedicator of cytokinesis protein 1-like	527
NW_003217412.1	209015	209855	0.00012	-0.700733	33	158467	221525	100468814	FAM196A	protein_coding	protein FAM196A isoform X1	840
NW_003217412.1	619184	619605	0.017	-0.489595	24	574321	825900	100467811	CUNH10orf90	protein_coding	centrosomal protein C10orf90 homolog isoform X2	421
NW_003217412.1	1132595	1133500	0.026	0.510389	29	842898	1197172	100467556	ADAM12	protein_coding	disintegrin and metalloproteinase domain-containing protein 12	905
NW_003217413.1	332096	333488	9.6e-05	-0.649654	32	315448	713750	105236208	MAML3	protein_coding	LOW QUALITY PROTEIN: mastermind-like protein 3	1392
NW_003217413.1	469984	471046	0.026	0.502644	20	315448	713750	105236208	MAML3	protein_coding	LOW QUALITY PROTEIN: mastermind-like protein 3	1062
NW_003217413.1	588458	588922	0.009	-0.494122	25	315448	713750	105236208	MAML3	protein_coding	LOW QUALITY PROTEIN: mastermind-like protein 3	464
NW_003217413.1	607434	608169	0.0044	-0.594989	33	315448	713750	105236208	MAML3	protein_coding	LOW QUALITY PROTEIN: mastermind-like protein 3	735
NW_003217413.1	1960498	1961327	0.024	-0.644736	35	1901239	1992011	100471670	SLC7A11	protein_coding	cystine/glutamate transporter isoform X1	829
NW_003217414.1	743288	744399	9e-08	0.516445	45	741659	788830	100478816	SWAP70	protein_coding	switch-associated protein 70	1111
NW_003217414.1	1290664	1291561	0.0051	-0.645808	28	1252918	1324802	100479566	SCUBE2	protein_coding	signal peptide, CUB and EGF-like domain-containing protein 2	897
NW_003217414.1	1492076	1492991	0.025	0.570727	27	1483939	1584853	100475624	ST5	protein_coding	suppression of tumorigenicity 5 protein	915
NW_003217415.1	1617231	1618294	0.024	-0.507336	26	1587138	1721159	100484594	RALGPS2	protein_coding	LOW QUALITY PROTEIN: ras-specific guanine nucleotide-releasing factor RalGPS2	1063
NW_003217415.1	1812982	1813822	0.026	-0.570658	27	1800827	1842861	100463641	FAM20B	protein_coding	glycosaminoglycan xylosylkinase	840
NW_003217417.1	1707508	1708662	0.0048	-0.606294	22	1676962	1716669	105236251	LOC105236251	lncRNA	uncharacterized LOC105236251	1154
NW_003217418.1	1841123	1842350	0.024	-0.743163	27	1830612	1846429	100477883	LSM6	protein_coding	U6 snRNA-associated Sm-like protein LSm6	1227
NW_003217418.1	1905475	1906901	0.0013	-0.634667	32	1894390	2138645	100478563	SLC10A7	protein_coding	sodium/bile acid cotransporter 7 isoform X2	1426
NW_003217419.1	345461	346146	0.038	-0.706579	22	344923	347774	109489150	LOC109489150	lncRNA	uncharacterized LOC109489150	685
NW_003217419.1	1567566	1568245	0.018	-0.751073	23	1564888	1934055	100482076	LDB2	protein_coding	LIM domain-binding protein 2 isoform X5	679
NW_003217419.1	1774112	1775314	0.0012	-0.549008	36	1564888	1934055	100482076	LDB2	protein_coding	LIM domain-binding protein 2 isoform X5	1202
NW_003217421.1	985188	986239	0.0058	0.388761	33	925033	1493562	100470332	TENM4	protein_coding	LOW QUALITY PROTEIN: teneurin-4	1051
NW_003217423.1	1674088	1675409	0.012	-0.616931	29	1610264	1796354	100475050	CDH2	protein_coding	cadherin-2	1321
NW_003217423.1	1702888	1703296	0.049	-0.363582	24	1610264	1796354	100475050	CDH2	protein_coding	cadherin-2	408
NW_003217424.1	409980	411484	0.02	0.23623	44	383372	601089	100476045	BCKDHB	protein_coding	2-oxoisovalerate dehydrogenase subunit beta, mitochondrial isoform X2	1504
NW_003217424.1	459187	460073	0.00018	-0.78914	29	383372	601089	100476045	BCKDHB	protein_coding	2-oxoisovalerate dehydrogenase subunit beta, mitochondrial isoform X2	886
NW_003217424.1	584725	585658	0.0011	-0.528614	37	383372	601089	100476045	BCKDHB	protein_coding	2-oxoisovalerate dehydrogenase subunit beta, mitochondrial isoform X2	933
NW_003217425.1	973514	974183	0.0025	-0.762262	29	767236	976659	100482077	PBX3	protein_coding	pre-B-cell leukemia transcription factor 3	669
NW_003217425.1	974217	975268	0.0029	-0.466013	33	767236	976659	100482077	PBX3	protein_coding	pre-B-cell leukemia transcription factor 3	1051
NW_003217425.1	1383445	1384804	3.3e-05	-0.443756	39	1275625	1450348	100482331	MVB12B	protein_coding	multivesicular body subunit 12B	1359
NW_003217425.1	1387106	1387889	0.00046	-0.765764	33	1275625	1450348	100482331	MVB12B	protein_coding	multivesicular body subunit 12B	783
NW_003217425.1	1418011	1418795	0.00054	-0.792802	34	1275625	1450348	100482331	MVB12B	protein_coding	multivesicular body subunit 12B	784
NW_003217425.1	1425912	1426802	0.0074	-0.644186	25	1275625	1450348	100482331	MVB12B	protein_coding	multivesicular body subunit 12B	890
NW_003217425.1	1432735	1433703	0.00012	-0.628438	47	1275625	1450348	100482331	MVB12B	protein_coding	multivesicular body subunit 12B	968
NW_003217425.1	2104996	2105480	0.011	-0.669248	27	2084652	2211667	100483669	GARNL3	protein_coding	GTPase-activating Rap/Ran-GAP domain-like protein 3 isoform X2	484
NW_003217425.1	2474959	2475730	0.005	-0.553753	27	2470778	2483344	100466471	LOC100466471	protein_coding	SH2 domain-containing protein 3C	771
NW_003217426.1	296455	297227	0.023	-0.54196	32	279192	316208	100466973	CLRN1	protein_coding	clarin-1	772
NW_003217426.1	353602	354637	1.1e-05	-0.67236	43	334244	354589	109489168	LOC109489168	lncRNA	uncharacterized LOC109489168	987
NW_003217426.1	645654	645885	0.044	-0.541455	24	434834	751944	100471011	MED12L	protein_coding	mediator of RNA polymerase II transcription subunit 12-like protein	231
NW_003217426.1	1498184	1499728	0.027	0.522261	29	1496089	1695693	100468986	MBNL1	protein_coding	muscleblind-like protein 1 isoform X3	1544
NW_003217427.1	357711	358692	0.015	-0.625561	22	291108	634119	100471504	SLIT2	protein_coding	slit homolog 2 protein isoform X5	981
NW_003217427.1	1299965	1301468	0.00021	-0.561174	31	698824	1830510	100472000	KCNIP4	protein_coding	Kv channel-interacting protein 4 isoform X3	1503
NW_003217429.1	2054292	2054851	0.00067	0.533109	27	2025889	2094407	100471671	EPB41L1	protein_coding	LOW QUALITY PROTEIN: band 4.1-like protein 1	559
NW_003217430.1	1640392	1641180	0.025	-0.570216	32	1616912	1749707	100474444	ZNF462	protein_coding	LOW QUALITY PROTEIN: zinc finger protein 462	788
NW_003217433.1	568374	570461	0.0056	0.202775	45	409008	950389	100483332	SDK1	protein_coding	LOW QUALITY PROTEIN: protein sidekick-1	2087
NW_003217433.1	664504	665868	1.4e-06	-0.682308	50	409008	950389	100483332	SDK1	protein_coding	LOW QUALITY PROTEIN: protein sidekick-1	1364
NW_003217433.1	921137	921815	0.0051	-0.616663	31	409008	950389	100483332	SDK1	protein_coding	LOW QUALITY PROTEIN: protein sidekick-1	678
NW_003217433.1	1157443	1157919	1.5e-06	-0.585866	40	1137408	1202719	105236386	FOXK1	protein_coding	forkhead box protein K1	476
NW_003217433.1	1169966	1170496	0.00086	-0.622274	30	1137408	1202719	105236386	FOXK1	protein_coding	forkhead box protein K1	530
NW_003217433.1	1754067	1754623	0.019	-0.492274	29	1688287	1834275	100482162	RNF216	protein_coding	E3 ubiquitin-protein ligase RNF216 isoform X1	556
NW_003217433.1	2210577	2210954	0.012	0.318475	31	2202036	2232895	100465395	DAGLB	protein_coding	sn1-specific diacylglycerol lipase beta	377
NW_003217433.1	2213917	2214585	1.2e-05	0.500824	37	2202036	2232895	100465395	DAGLB	protein_coding	sn1-specific diacylglycerol lipase beta	668
NW_003217433.1	2218832	2219348	0.0019	0.375958	28	2202036	2232895	100465395	DAGLB	protein_coding	sn1-specific diacylglycerol lipase beta	516
NW_003217433.1	2240264	2241233	5.4e-05	0.172901	42	2234409	2275981	100465648	RAC1	protein_coding	LOW QUALITY PROTEIN: ras-related C3 botulinum toxin substrate 1	969
NW_003217434.1	1399547	1400266	0.00045	0.338521	40	1398188	1678819	100470333	BANK1	protein_coding	B-cell scaffold protein with ankyrin repeats	719
NW_003217435.1	1855226	1855885	0.025	-0.567483	26	1673152	1988321	100473865	CERS6	protein_coding	ceramide synthase 6 isoform X1	659
NW_003217435.1	2189393	2190940	3.6e-06	-0.677216	43	2176155	2418307	100476626	STK39	protein_coding	STE20/SPS1-related proline-alanine-rich protein kinase	1547
NW_003217436.1	774518	775367	0.025	0.550548	32	588775	929035	100479569	LPAR1	protein_coding	lysophosphatidic acid receptor 1	849
NW_003217436.1	2247589	2248677	0.0039	-0.61898	33	2176631	2301496	100481076	EPB41L4B	protein_coding	band 4.1-like protein 4B	1088
NW_003217437.1	1129951	1131125	0.0034	0.4641	32	1109897	1247362	100466808	HTT	protein_coding	huntingtin	1174
NW_003217437.1	1333845	1334564	0.0074	-0.441069	28	1306939	1403234	100484498	RGS12	protein_coding	regulator of G-protein signaling 12 isoform X4	719
NW_003217437.1	1375096	1375966	0.023	-0.745303	25	1306939	1403234	100484498	RGS12	protein_coding	regulator of G-protein signaling 12 isoform X4	870
NW_003217439.1	885567	887925	1.9e-07	0.398224	52	842269	932186	100474696	FGD4	protein_coding	LOW QUALITY PROTEIN: FYVE, RhoGEF and PH domain-containing protein 4	2358
NW_003217441.1	173615	175228	1.7e-06	-0.674732	48	154528	248883	100481239	BCL11A	protein_coding	LOW QUALITY PROTEIN: B-cell lymphoma/leukemia 11A	1613
NW_003217444.1	2131718	2132551	0.0018	-0.629212	30	2109982	2165816	100475869	HEG1	protein_coding	protein HEG homolog 1	833
NW_003217446.1	77221	78850	0.012	0.275564	34	41686	865358	100466073	LOC100466073	protein_coding	netrin receptor DCC	1629
NW_003217447.1	1832725	1833073	0.00055	-0.607395	32	1827226	1852997	100482079	HOXB3	protein_coding	LOW QUALITY PROTEIN: homeobox protein Hox-B3	348
NW_003217447.1	1837844	1838284	1.7e-05	-0.453701	33	1827226	1852997	100482079	HOXB3	protein_coding	LOW QUALITY PROTEIN: homeobox protein Hox-B3	440
NW_003217447.1	1838732	1840834	0.0012	-0.52689	36	1827226	1852997	100482079	HOXB3	protein_coding	LOW QUALITY PROTEIN: homeobox protein Hox-B3	2102
NW_003217447.1	1844960	1846220	0.024	-0.387192	28	1827226	1852997	100482079	HOXB3	protein_coding	LOW QUALITY PROTEIN: homeobox protein Hox-B3	1260
NW_003217447.1	1851793	1853342	0.00053	-0.406593	32	1827226	1852997	100482079	HOXB3	protein_coding	LOW QUALITY PROTEIN: homeobox protein Hox-B3	1204
NW_003217452.1	312667	313644	0.025	-0.590948	34	57194	351012	100478721	LOC100478721	protein_coding	serine/threonine-protein kinase TNNI3K	977
NW_003217452.1	340318	341778	0.00058	-0.541232	32	57194	351012	100478721	LOC100478721	protein_coding	serine/threonine-protein kinase TNNI3K	1460
NW_003217452.1	1759910	1761419	0.006	-0.508626	32	1600433	2113738	100481578	ST6GALNAC3	protein_coding	alpha-N-acetylgalactosaminide alpha-2,6-sialyltransferase 3	1509
NW_003217454.1	1140905	1143010	0.00058	-0.588382	42	1112952	1232305	100465982	LEF1	protein_coding	lymphoid enhancer-binding factor 1 isoform X6	2105
NW_003217454.1	1274902	1275598	0.0093	0.612018	25	1241036	1290366	100466232	HADH	protein_coding	hydroxyacyl-coenzyme A dehydrogenase, mitochondrial	696
NW_003217457.1	1660910	1662312	0.026	0.505184	28	1604626	1709550	100483742	PIK3AP1	protein_coding	phosphoinositide 3-kinase adapter protein 1	1402
NW_003217460.1	1046399	1049183	0.0023	0.256327	49	1034621	1520278	100474118	LOC100474118	protein_coding	LOW QUALITY PROTEIN: VPS10 domain-containing receptor SorCS1	2784
NW_003217461.1	270721	271620	0.031	-0.606903	35	268051	380319	100475870	PREP	protein_coding	prolyl endopeptidase	899
NW_003217464.1	456800	457863	5.9e-05	0.704459	40	351016	588822	100484679	RUNX1	protein_coding	LOW QUALITY PROTEIN: runt-related transcription factor 1	1063
NW_003217464.1	538322	539180	0.005	0.411384	33	351016	588822	100484679	RUNX1	protein_coding	LOW QUALITY PROTEIN: runt-related transcription factor 1	858
NW_003217464.1	2153680	2155117	0.0028	-0.736821	33	2085471	2267448	100464483	HLCS	protein_coding	biotin--protein ligase	1437
NW_003217466.1	1925227	1926294	6.9e-05	-0.679096	41	1856178	2146038	100475136	PCNX2	protein_coding	pecanex-like protein 2	1067
NW_003217468.1	1755613	1756498	0.0092	-0.645173	28	1409170	1875604	100477888	ITPR2	protein_coding	inositol 1,4,5-trisphosphate receptor type 2	885
NW_003217468.1	1874729	1875218	0.0002	-0.81743	29	1409170	1875604	100477888	ITPR2	protein_coding	inositol 1,4,5-trisphosphate receptor type 2	489
NW_003217470.1	1491357	1492193	0.025	-0.784942	20	1455825	1524768	100469161	SLC39A10	protein_coding	zinc transporter ZIP10	836
NW_003217471.1	1389660	1390754	7.4e-07	-0.535844	43	1346166	1537062	100470931	FYN	protein_coding	tyrosine-protein kinase Fyn isoform X1	1094
NW_003217472.1	107119	107852	0.023	-0.675893	25	0	291780	100478823	HHAT	protein_coding	protein-cysteine N-palmitoyltransferase HHAT	733
NW_003217472.1	1111143	1111360	0.026	0.471935	28	1101759	1183761	100476631	LPGAT1	protein_coding	acyl-CoA:lysophosphatidylglycerol acyltransferase 1	217
NW_003217473.1	1359386	1360377	0.045	-0.703727	24	1053923	1457045	100484343	FGGY	protein_coding	FGGY carbohydrate kinase domain-containing protein isoform X8	991
NW_003217474.1	799216	800476	1e-09	-0.784202	52	798390	813016	100463554	ENC1	protein_coding	ectoderm-neural cortex protein 1	1260
NW_003217474.1	801934	802754	1.1e-07	-0.784995	39	798390	813016	100463554	ENC1	protein_coding	ectoderm-neural cortex protein 1	820
NW_003217474.1	807814	808874	9.4e-07	-0.702757	36	798390	813016	100463554	ENC1	protein_coding	ectoderm-neural cortex protein 1	1060
NW_003217477.1	1315927	1316987	3e-06	-0.656759	45	1274923	1328219	100465827	PANK1	protein_coding	pantothenate kinase 1	1060
NW_003217477.1	1438316	1439989	0.00043	-0.701174	37	1373817	1442083	100466076	SLC16A12	protein_coding	monocarboxylate transporter 12	1673
NW_003217478.1	456705	458184	0.029	-0.502775	29	3581	1554515	100470083	DLG2	protein_coding	disks large homolog 2 isoform X2	1479
NW_003217478.1	1115519	1116804	5.8e-06	-0.651819	36	3581	1554515	100470083	DLG2	protein_coding	disks large homolog 2 isoform X2	1285
NW_003217479.1	115992	117330	4.3e-05	-0.55533	39	93524	164863	100473520	BOC	protein_coding	brother of CDO isoform X1	1338
NW_003217479.1	376856	378435	2.8e-05	0.459817	48	357528	401158	100474025	LOC100474025	protein_coding	cell surface glycoprotein CD200 receptor 1	1579
NW_003217480.1	355264	356307	0.028	-0.471181	29	353028	600225	100477556	PDSS2	protein_coding	decaprenyl-diphosphate synthase subunit 2	1043
NW_003217480.1	376364	377781	0.00062	-0.504681	35	353028	600225	100477556	PDSS2	protein_coding	decaprenyl-diphosphate synthase subunit 2	1417
NW_003217480.1	909912	910829	0.0013	-0.505939	35	812630	928078	100477805	SCML4	protein_coding	sex comb on midleg-like protein 4 isoform X6	917
NW_003217480.1	1153949	1155007	0.00027	0.673989	33	1115328	1222120	100478570	NR2E1	protein_coding	LOW QUALITY PROTEIN: nuclear receptor subfamily 2 group E member 1	1058
NW_003217480.1	1193991	1195047	0.049	0.612177	26	1115328	1222120	100478570	NR2E1	protein_coding	LOW QUALITY PROTEIN: nuclear receptor subfamily 2 group E member 1	1056
NW_003217480.1	1850590	1851780	3e-05	-0.629536	37	1824219	1924543	100481491	ARMC2	protein_coding	armadillo repeat-containing protein 2	1190
NW_003217481.1	115395	116097	0.047	-0.664095	25	53457	232919	109489325	LOC109489325	protein_coding	receptor-type tyrosine-protein phosphatase T-like	702
NW_003217482.1	800974	802111	0.0032	-0.69021	39	753744	828688	100473690	ZC3H12C	protein_coding	probable ribonuclease ZC3H12C	1137
NW_003217484.1	1313893	1314770	0.023	0.298434	37	1283753	1326964	100480237	WNT2	protein_coding	protein Wnt-2	877
NW_003217485.1	2004563	2006043	3.1e-07	-0.642542	40	1967648	2093255	100483498	WDR49	protein_coding	WD repeat-containing protein 49	1480
NW_003217486.1	1074971	1075603	0.0002	0.75604	29	983091	1076581	100463809	SP100	protein_coding	nuclear autoantigen Sp-100 isoform X6	632
NW_003217486.1	1139074	1140253	0.024	0.346279	27	1084918	1149113	100464061	LOC100464061	protein_coding	nuclear body protein SP140-like protein isoform X5	1179
NW_003217486.1	1699341	1701595	0.0083	0.25043	42	1558155	1842654	100465067	DNER	protein_coding	delta and Notch-like epidermal growth factor-related receptor	2254
NW_003217487.1	727182	728524	3.7e-05	-0.710896	31	647306	789911	100473691	WDR25	protein_coding	WD repeat-containing protein 25	1342
NW_003217487.1	730032	731132	0.025	-0.645461	27	647306	789911	100473691	WDR25	protein_coding	WD repeat-containing protein 25	1100
NW_003217487.1	1244003	1245518	0.027	-0.446807	30	1117731	1299299	100472668	EML1	protein_coding	echinoderm microtubule-associated protein-like 1 isoform X3	1515
NW_003217487.1	1516267	1516922	0.01	-0.679582	28	1512626	1577469	100471346	SETD3	protein_coding	histone-lysine N-methyltransferase setd3	655
NW_003217487.1	1558263	1559142	2.8e-05	-0.736916	35	1512626	1577469	100471346	SETD3	protein_coding	histone-lysine N-methyltransferase setd3	879
NW_003217487.1	1575526	1576386	0.00047	-0.362922	42	1512626	1577469	100471346	SETD3	protein_coding	histone-lysine N-methyltransferase setd3	860
NW_003217487.1	1705929	1706766	1.7e-06	-0.577664	49	1675559	1769716	100471593	BCL11B	protein_coding	LOW QUALITY PROTEIN: B-cell lymphoma/leukemia 11B	837
NW_003217487.1	1710974	1711926	0.044	-0.61046	24	1675559	1769716	100471593	BCL11B	protein_coding	LOW QUALITY PROTEIN: B-cell lymphoma/leukemia 11B	952
NW_003217487.1	1718084	1718799	0.01	-0.636212	26	1675559	1769716	100471593	BCL11B	protein_coding	LOW QUALITY PROTEIN: B-cell lymphoma/leukemia 11B	715
NW_003217487.1	1728324	1729056	0.0038	-0.725723	27	1675559	1769716	100471593	BCL11B	protein_coding	LOW QUALITY PROTEIN: B-cell lymphoma/leukemia 11B	732
NW_003217488.1	617337	617836	0.027	0.519397	28	613797	679617	100475215	DPYS	protein_coding	dihydropyrimidinase	499
NW_003217488.1	1598241	1599809	0.0086	-0.640121	24	1421527	1785475	100474449	ZFPM2	protein_coding	zinc finger protein ZFPM2	1568
NW_003217488.1	1772701	1774074	0.023	0.251364	44	1421527	1785475	100474449	ZFPM2	protein_coding	zinc finger protein ZFPM2	1373
NW_003217489.1	360171	362370	6.6e-11	-0.781941	57	140524	379910	100476386	ELP4	protein_coding	elongator complex protein 4 isoform X1	2199
NW_003217489.1	364390	366796	0.011	-0.547456	38	140524	379910	100476386	ELP4	protein_coding	elongator complex protein 4 isoform X1	2406
NW_003217489.1	920445	921661	0.0021	0.68197	28	874759	933504	100479572	WT1	protein_coding	Wilms tumor protein isoform X3	1216
NW_003217489.1	1006021	1006815	0.025	-0.695375	20	933276	1011777	109489355	LOC109489355	lncRNA	uncharacterized LOC109489355, transcript variant X2	794
NW_003217489.1	1455420	1456196	0.024	0.250772	32	1453194	1521742	100480328	CSTF3	protein_coding	cleavage stimulation factor subunit 3	776
NW_003217490.1	1164025	1165045	0.0023	-0.565675	28	1125179	1177754	100483336	TNFRSF11A	protein_coding	tumor necrosis factor receptor superfamily member 11A	1020
NW_003217490.1	1469771	1471265	0.0062	-0.559581	32	1437203	1649503	100483835	PHLPP1	protein_coding	PH domain leucine-rich repeat-containing protein phosphatase 1	1494
NW_003217490.1	1635629	1636617	0.00029	-0.676728	35	1437203	1649503	100483835	PHLPP1	protein_coding	PH domain leucine-rich repeat-containing protein phosphatase 1	988
NW_003217490.1	1888371	1890000	0.0092	-0.513725	26	1765433	1933519	100484344	BCL2	protein_coding	apoptosis regulator Bcl-2 isoform X2	1629
NW_003217490.1	1920336	1921374	0.0007	-0.549727	30	1765433	1933519	100484344	BCL2	protein_coding	apoptosis regulator Bcl-2 isoform X2	1038
NW_003217490.1	2081461	2083030	0.0061	0.189059	35	2047178	2085431	100481581	SERPINB5	protein_coding	serpin B5	1569
NW_003217492.1	390033	390366	0.044	0.424664	24	272425	621942	100468490	TRIO	protein_coding	LOW QUALITY PROTEIN: triple functional domain protein	333
NW_003217492.1	514097	515265	0.011	-0.371587	45	272425	621942	100468490	TRIO	protein_coding	LOW QUALITY PROTEIN: triple functional domain protein	1168
NW_003217492.1	1383266	1386756	0.0064	0.246189	55	1361500	1737700	100469240	FBXL7	protein_coding	F-box/LRR-repeat protein 7 isoform X2	3490
NW_003217492.1	1613888	1615467	0.0058	0.331792	29	1361500	1737700	100469240	FBXL7	protein_coding	F-box/LRR-repeat protein 7 isoform X2	1579
NW_003217493.1	1276783	1278366	0.002	-0.538569	30	1268411	1353863	100473358	SHTN1	protein_coding	shootin-1	1583
NW_003217493.1	1302099	1303328	6.6e-06	-0.63083	40	1268411	1353863	100473358	SHTN1	protein_coding	shootin-1	1229
NW_003217495.1	506250	507713	0.00093	-0.525875	42	479128	560613	100480329	CUNH2orf76	protein_coding	UPF0538 protein C2orf76 homolog isoform X2	1463
NW_003217497.1	912051	912501	0.0076	-0.676165	24	833071	1600169	100465579	PTPRM	protein_coding	receptor-type tyrosine-protein phosphatase mu isoform X1	450
NW_003217497.1	1197419	1198438	0.0044	-0.743586	27	833071	1600169	100465579	PTPRM	protein_coding	receptor-type tyrosine-protein phosphatase mu isoform X1	1019
NW_003217497.1	1573962	1575091	0.0016	-0.74876	29	833071	1600169	100465579	PTPRM	protein_coding	receptor-type tyrosine-protein phosphatase mu isoform X1	1129
NW_003217497.1	2040615	2041932	0.038	0.215405	39	1950750	2114497	100465830	LAMA1	protein_coding	laminin subunit alpha-1	1317
NW_003217498.1	1218805	1219460	0.00054	-0.527143	36	1215065	1603374	100467821	NOL4	protein_coding	nucleolar protein 4 isoform X3	655
NW_003217499.1	241064	243102	1.9e-13	-0.807931	61	202356	389844	100470934	JARID2	protein_coding	protein Jumonji	2038
NW_003217499.1	276405	277567	0.0023	-0.590759	30	202356	389844	100470934	JARID2	protein_coding	protein Jumonji	1162
NW_003217500.1	302950	303414	0.0057	0.289324	30	292759	373908	100473104	PHF20L1	protein_coding	PHD finger protein 20-like protein 1	464
NW_003217501.1	496016	496686	0.00021	0.580792	31	414078	595546	100476387	COBL	protein_coding	LOW QUALITY PROTEIN: protein cordon-bleu	670
NW_003217501.1	574985	576109	0.00028	-0.646801	41	414078	595546	100476387	COBL	protein_coding	LOW QUALITY PROTEIN: protein cordon-bleu	1124
NW_003217501.1	858139	859051	0.027	-0.730139	29	774695	953567	100476882	GRB10	protein_coding	growth factor receptor-bound protein 10 isoform X2	912
NW_003217501.1	1186003	1186829	0.0058	0.610764	30	1093875	1192508	100475874	IKZF1	protein_coding	DNA-binding protein Ikaros isoform X1	826
NW_003217501.1	1187033	1188626	1.1e-05	0.516035	47	1093875	1192508	100475874	IKZF1	protein_coding	DNA-binding protein Ikaros isoform X1	1593
NW_003217502.1	592015	592622	0.026	-0.458995	31	549477	622074	100478396	KBTBD12	protein_coding	kelch repeat and BTB domain-containing protein 12	607
NW_003217504.1	1722765	1723466	0.0061	-0.642817	23	1718216	1899246	100464822	HS2ST1	protein_coding	heparan sulfate 2-O-sulfotransferase 1 isoform X1	701
NW_003217504.1	1952272	1953401	0.033	-0.598955	21	1897829	1954988	100465580	SELENOF	protein_coding	15 kDa selenoprotein	1129
NW_003217506.1	1086483	1087238	0.006	-0.414754	34	1022478	1093411	100469748	ATP7B	protein_coding	copper-transporting ATPase 2 isoform X1	755
NW_003217507.1	68113	69247	1.2e-05	-0.646765	38	60986	100972	109489383	LOC109489383	lncRNA	uncharacterized LOC109489383, transcript variant X1	1134
NW_003217507.1	71554	72510	0.0012	-0.679378	30	60986	100972	109489383	LOC109489383	lncRNA	uncharacterized LOC109489383, transcript variant X1	956
NW_003217507.1	74390	75136	0.011	-0.612441	28	60986	100972	109489383	LOC109489383	lncRNA	uncharacterized LOC109489383, transcript variant X1	746
NW_003217507.1	1887335	1887983	0.023	-0.607667	25	1737986	1910354	100477806	ROR1	protein_coding	inactive tyrosine-protein kinase transmembrane receptor ROR1	648
NW_003217510.1	664166	664635	0.0087	-0.697337	25	448601	680585	100484257	CMIP	protein_coding	C-Maf-inducing protein	469
NW_003217510.1	978614	979861	0.047	0.26617	36	922794	1000380	100484508	HSD17B2	protein_coding	estradiol 17-beta-dehydrogenase 2	1247
NW_003217512.1	1194682	1195624	0.025	0.520151	26	1152581	1286866	100465236	MEIS1	protein_coding	homeobox protein Meis1 isoform X2	942
NW_003217516.1	569287	570134	0.024	-0.795771	26	514429	786324	100465489	EFNA5	protein_coding	ephrin-A5 isoform X1	847
NW_003217516.1	689052	690945	0.0027	-0.542531	31	514429	786324	100465489	EFNA5	protein_coding	ephrin-A5 isoform X1	1893
NW_003217518.1	258447	259806	4.7e-08	-0.73191	49	244351	322376	105237045	LOC105237045	protein_coding	ATP-binding cassette sub-family D member 3-like	1359
NW_003217518.1	1077231	1077794	0.01	0.613911	26	863345	1109906	100475875	BCAR3	protein_coding	breast cancer anti-estrogen resistance protein 3 isoform X5	563
NW_003217520.1	958862	959750	0.043	-0.711798	23	584103	991898	100466153	GRIN2B	protein_coding	glutamate receptor ionotropic, NMDA 2B	888
NW_003217523.1	690288	691470	0.0013	0.496757	34	659592	886660	100480996	SMG6	protein_coding	telomerase-binding protein EST1A isoform X1	1182
NW_003217523.1	1607482	1608073	0.011	-0.633177	32	1565514	1728193	100468073	RPH3AL	protein_coding	rab effector Noc2 isoform X1	591
NW_003217523.1	1901502	1902249	0.0038	-0.415855	33	1889383	1914910	100468577	FAM57A	protein_coding	protein FAM57A isoform X3	747
NW_003217524.1	362906	363333	0.045	-0.833828	23	334165	488554	100469832	PARN	protein_coding	poly(A)-specific ribonuclease PARN	427
NW_003217524.1	1880242	1880555	0.004	-0.757642	25	1807146	1909270	100470591	CPPED1	protein_coding	serine/threonine-protein phosphatase CPPED1 isoform X2	313
NW_003217524.1	1908800	1909623	6.5e-07	-0.74128	34	1807146	1909270	100470591	CPPED1	protein_coding	serine/threonine-protein phosphatase CPPED1 isoform X2	470
NW_003217525.1	767395	768701	0.00045	-0.605075	31	755818	783124	109489442	LOC109489442	lncRNA	uncharacterized LOC109489442, transcript variant X2	1306
NW_003217525.1	1026534	1029439	0.034	0.250019	62	964506	1073391	109489443	LOC109489443	lncRNA	uncharacterized LOC109489443	2905
NW_003217525.1	1732857	1734034	0.0047	-0.723808	27	1709263	1876670	100474450	MEGF10	protein_coding	multiple epidermal growth factor-like domains protein 10 isoform X1	1177
NW_003217525.1	1846212	1847253	0.0013	-0.501484	39	1709263	1876670	100474450	MEGF10	protein_coding	multiple epidermal growth factor-like domains protein 10 isoform X1	1041
NW_003217527.1	145620	146666	2.5e-05	-0.625439	34	119184	207355	100477461	KLF7	protein_coding	Krueppel-like factor 7	1046
NW_003217527.1	203528	205334	2.3e-05	-0.464249	33	119184	207355	100477461	KLF7	protein_coding	Krueppel-like factor 7	1806
NW_003217528.1	534264	535285	0.012	-0.601238	34	441271	562400	100482166	KIAA1211	protein_coding	LOW QUALITY PROTEIN: uncharacterized protein KIAA1211 homolog	1021
NW_003217528.1	801246	802550	0.00023	-0.548354	31	797690	829316	100484852	HOPX	protein_coding	homeodomain-only protein	1304
NW_003217528.1	827609	829029	4e-08	-0.627595	45	797690	829316	100484852	HOPX	protein_coding	homeodomain-only protein	1420
NW_003217529.1	565937	566883	0.00038	0.50626	33	555360	604227	100468493	RNF165	protein_coding	RING finger protein 165	946
NW_003217531.1	7330	7825	0.0024	-0.673817	34	0	241950	100479156	KIF26B	protein_coding	LOW QUALITY PROTEIN: kinesin-like protein KIF26B	495
NW_003217531.1	228687	229247	0.023	-0.754262	25	0	241950	100479156	KIF26B	protein_coding	LOW QUALITY PROTEIN: kinesin-like protein KIF26B	560
NW_003217531.1	1285255	1285814	0.0035	-0.770662	26	1283216	1291272	100478904	ZBTB18	protein_coding	zinc finger and BTB domain-containing protein 18	559
NW_003217531.1	1286903	1289275	3.6e-05	-0.328785	54	1283216	1291272	100478904	ZBTB18	protein_coding	zinc finger and BTB domain-containing protein 18	2372
NW_003217531.1	1759889	1760376	0.045	-0.643767	23	1476372	1767203	100480414	AKT3	protein_coding	RAC-gamma serine/threonine-protein kinase isoform X2	487
NW_003217531.1	1789422	1790121	0.0003	-0.724142	27	1761778	1946877	100480670	SDCCAG8	protein_coding	serologically defined colon cancer antigen 8 isoform X4	699
NW_003217531.1	1791869	1793277	0.046	-0.542242	36	1761778	1946877	100480670	SDCCAG8	protein_coding	serologically defined colon cancer antigen 8 isoform X4	1408
NW_003217531.1	1819021	1819417	0.00094	-0.754709	28	1761778	1946877	100480670	SDCCAG8	protein_coding	serologically defined colon cancer antigen 8 isoform X4	396
NW_003217531.1	1848340	1849863	1.8e-06	-0.729702	35	1761778	1946877	100480670	SDCCAG8	protein_coding	serologically defined colon cancer antigen 8 isoform X4	1523
NW_003217531.1	1864573	1865458	0.0082	-0.530995	25	1761778	1946877	100480670	SDCCAG8	protein_coding	serologically defined colon cancer antigen 8 isoform X4	885
NW_003217531.1	1869031	1869791	0.0057	-0.44891	32	1761778	1946877	100480670	SDCCAG8	protein_coding	serologically defined colon cancer antigen 8 isoform X4	760
NW_003217532.1	893813	894590	0.0042	-0.735853	34	889426	933656	100484006	PALLD	protein_coding	LOW QUALITY PROTEIN: palladin	777
NW_003217533.1	1863674	1864512	0.0013	0.447356	33	1863773	1872870	100471598	ELK4	protein_coding	ETS domain-containing protein Elk-4	739
NW_003217535.1	227595	228948	0.0061	-0.576823	34	215095	252309	100474885	COL1A2	protein_coding	collagen alpha-2(I) chain	1353
NW_003217535.1	1826898	1828285	0.00022	-0.68359	32	1689025	1928769	100476389	CDK6	protein_coding	cyclin dependent kinase 6, transcript variant X2	1387
NW_003217536.1	352482	353313	0.012	-0.697796	36	333565	569591	100482921	MAGI3	protein_coding	membrane-associated guanylate kinase, WW and PDZ domain-containing protein 3 isoform X2	831
NW_003217536.1	1789254	1790577	0.005	-0.485566	40	1727720	1934017	100481914	KCND3	protein_coding	potassium voltage-gated channel subfamily D member 3 isoform X2	1323
NW_003217539.1	565509	566851	0.02	-0.629983	31	510370	627831	100477968	STON2	protein_coding	stonin-2 isoform X2	1342
NW_003217543.1	229338	230895	0.00057	0.411801	32	118821	235551	105237244	PSD3	protein_coding	PH and SEC7 domain-containing protein 3	1557
NW_003217543.1	674609	675593	3.3e-05	0.512952	40	421177	730977	100468746	CSGALNACT1	protein_coding	chondroitin sulfate N-acetylgalactosaminyltransferase 1	984
NW_003217545.1	92316	93044	0.00051	0.503239	31	74244	102119	100474028	MFSD11	protein_coding	UNC93-like protein MFSD11	728
NW_003217545.1	1031448	1031761	0.0057	0.359156	29	931566	1037375	100475056	TNRC6C	protein_coding	trinucleotide repeat-containing gene 6C protein	313
NW_003217545.1	1406895	1407495	0.027	-0.493231	28	1393167	1435419	100480332	CYTH1	protein_coding	cytohesin-1 isoform X1	600
NW_003217545.1	1677961	1678761	0.0058	0.477997	30	1673977	1684908	100480585	ENGASE	protein_coding	LOW QUALITY PROTEIN: cytosolic endo-beta-N-acetylglucosaminidase	800
NW_003217547.1	129927	130599	0.018	-0.592131	32	102112	139269	100477561	PLD5	protein_coding	inactive phospholipase D5	672
NW_003217547.1	548303	549000	0.02	-0.638591	27	517569	574143	100475877	KMO	protein_coding	LOW QUALITY PROTEIN: kynurenine 3-monooxygenase	697
NW_003217548.1	1128255	1128860	0.02	0.296849	24	959407	1155672	100479332	CHD6	protein_coding	chromodomain-helicase-DNA-binding protein 6 isoform X1	605
NW_003217551.1	265498	266316	0.044	-0.55551	24	14991	511960	100464652	SNTG1	protein_coding	gamma-1-syntrophin	818
NW_003217553.1	688508	689076	0.0053	0.586767	28	683209	806659	100468157	SLCO5A1	protein_coding	solute carrier organic anion transporter family member 5A1	568
NW_003217554.1	296626	297380	0.042	-0.60856	24	185965	658298	100473264	AKAP6	protein_coding	A-kinase anchor protein 6 isoform X2	754
NW_003217555.1	78431	78860	0.037	0.698989	22	62998	82912	109489522	LOC109489522	lncRNA	uncharacterized LOC109489522, transcript variant X1	429
NW_003217555.1	531956	532495	0.0013	0.582363	35	381577	615624	100475556	SLC24A2	protein_coding	sodium/potassium/calcium exchanger 2 isoform X1	539
NW_003217555.1	1361752	1362469	0.042	-0.695891	23	1342742	1638252	100476052	FOCAD	protein_coding	focadhesin isoform X2	717
NW_003217555.1	1499080	1500069	2.8e-08	-0.653457	42	1342742	1638252	100476052	FOCAD	protein_coding	focadhesin isoform X2	989
NW_003217555.1	1578996	1580015	0.0014	-0.666906	36	1342742	1638252	100476052	FOCAD	protein_coding	focadhesin isoform X2	1019
NW_003217555.1	1683560	1684439	0.031	0.658282	21	1643657	1696120	100476304	HACD4	protein_coding	very-long-chain (3R)-3-hydroxyacyl-CoA dehydratase 4 isoform X1	879
NW_003217559.1	1165567	1167322	3.8e-06	0.741338	44	1165916	1210188	100467827	SELP	protein_coding	P-selectin isoform X3	1406
NW_003217561.1	743116	743932	0.0039	-0.656252	29	19246	1119374	100479158	TENM2	protein_coding	teneurin-2 isoform X5	816
NW_003217561.1	797434	798256	5.6e-07	-0.64207	40	19246	1119374	100479158	TENM2	protein_coding	teneurin-2 isoform X5	822
NW_003217561.1	1056989	1059100	9.8e-05	-0.56291	34	19246	1119374	100479158	TENM2	protein_coding	teneurin-2 isoform X5	2111
NW_003217561.1	1179439	1180594	0.0027	0.375757	34	1138007	1286402	100480335	WWC1	protein_coding	protein KIBRA	1155
NW_003217561.1	1653960	1654326	0.012	0.695827	30	1483566	1676107	100480837	SLIT3	protein_coding	slit homolog 3 protein	366
NW_003217562.1	271490	272071	0.036	-0.752405	22	241280	310070	100481340	DAP	protein_coding	death-associated protein 1	581
NW_003217562.1	629016	629856	1e-05	0.233122	52	619251	643407	100482840	CMBL	protein_coding	carboxymethylenebutenolidase homolog isoform X1	840
NW_003217562.1	652795	653148	0.046	0.581733	24	645563	661343	100483094	CCT5	protein_coding	T-complex protein 1 subunit epsilon	353
NW_003217562.1	1286553	1287030	0.022	-0.596808	26	1226398	1696627	100483842	SEMA5A	protein_coding	semaphorin-5A	477
NW_003217564.1	758808	760125	1.8e-11	-0.807992	62	673568	859960	100484856	RSU1	protein_coding	ras suppressor protein 1 isoform X2	1317
NW_003217564.1	1527015	1528258	0.0001	-0.690444	34	1516354	1538751	100464409	HACD1	protein_coding	very-long-chain (3R)-3-hydroxyacyl-CoA dehydratase 1	1243
NW_003217565.1	991881	992921	8.5e-06	-0.710784	33	979285	1188226	100466405	ABCC4	protein_coding	multidrug resistance-associated protein 4	1040
NW_003217565.1	1663452	1665407	0.024	0.209747	36	1546370	1731543	100466908	UGGT2	protein_coding	UDP-glucose:glycoprotein glucosyltransferase 2	1955
NW_003217566.1	1449826	1451512	0.00012	-0.522445	43	1387406	1529934	100471187	NPSR1	protein_coding	neuropeptide S receptor isoform X1	1686
NW_003217568.1	1065790	1066526	0.0064	0.473009	33	1049150	1096937	100476557	H6PD	protein_coding	hexose-6-phosphate dehydrogenase/glucose 1-dehydrogenase, transcript variant X3	736
NW_003217569.1	410740	411218	2.8e-05	0.416494	37	410094	416282	100481838	MPC1	protein_coding	mitochondrial pyruvate carrier 1	478
NW_003217569.1	616378	617162	0.00046	0.612645	30	451790	786126	100483843	RPS6KA2	protein_coding	ribosomal protein S6 kinase alpha-2 isoform X2	784
NW_003217569.1	995789	996226	0.011	0.443625	28	992700	996942	100481341	GPR31	protein_coding	LOW QUALITY PROTEIN: 12-(S)-hydroxy-5,8,10,14-eicosatetraenoic acid receptor	437
NW_003217569.1	1376126	1376991	2.4e-07	-0.714921	38	1373004	1379281	105237395	LOC105237395	lncRNA	uncharacterized LOC105237395, transcript variant X1	865
NW_003217571.1	606370	607964	4.5e-06	-0.635471	35	601217	657948	100465328	LMO3	protein_coding	LIM domain only protein 3 isoform X1	1594
NW_003217571.1	1496025	1496388	0.023	-0.347509	25	1321524	1498507	100466981	EPS8	protein_coding	epidermal growth factor receptor kinase substrate 8 isoform X1	363
NW_003217572.1	771372	772651	0.0028	-0.489652	41	536407	1053070	100468411	GALNT13	protein_coding	polypeptide N-acetylgalactosaminyltransferase 13 isoform X1	1279
NW_003217575.1	417802	419549	0.0019	-0.501438	44	328937	695552	100474541	SLC8A1	protein_coding	sodium/calcium exchanger 1 isoform X2	1747
NW_003217575.1	558954	559948	7e-05	-0.510471	34	328937	695552	100474541	SLC8A1	protein_coding	sodium/calcium exchanger 1 isoform X2	994
NW_003217580.1	1123389	1124354	5.9e-05	0.366123	37	960901	1231705	100476638	TTN	protein_coding	LOW QUALITY PROTEIN: titin	965
NW_003217581.1	1127541	1128386	0.028	0.433345	29	1102138	1132546	100480167	LPCAT1	protein_coding	lysophosphatidylcholine acyltransferase 1	845
NW_003217582.1	1062143	1062940	0.011	0.261669	27	1024260	1124877	100483425	CDC42BPB	protein_coding	serine/threonine-protein kinase MRCK beta isoform X1	797
NW_003217583.1	1159087	1161419	3e-07	-0.626562	51	1117469	1543819	100467829	MSRA	protein_coding	mitochondrial peptide methionine sulfoxide reductase isoform X1	2332
NW_003217583.1	1250581	1251375	1.9e-05	-0.714189	32	1117469	1543819	100467829	MSRA	protein_coding	mitochondrial peptide methionine sulfoxide reductase isoform X1	794
NW_003217583.1	1255466	1256809	0.049	-0.449524	29	1117469	1543819	100467829	MSRA	protein_coding	mitochondrial peptide methionine sulfoxide reductase isoform X1	1343
NW_003217583.1	1540520	1540943	0.0011	-0.515356	29	1117469	1543819	100467829	MSRA	protein_coding	mitochondrial peptide methionine sulfoxide reductase isoform X1	423
NW_003217585.1	1038574	1039195	0.045	-0.594837	23	973071	1442433	100482427	DST	protein_coding	dystonin isoform X13	621
NW_003217586.1	430146	431665	0.00013	-0.655728	40	132918	451315	100466407	PPP1R9A	protein_coding	neurabin-1 isoform X6	1519
NW_003217586.1	606157	606934	6e-05	-0.657987	34	572489	607195	105237490	LOC105237490	lncRNA	uncharacterized LOC105237490, transcript variant X2	777
NW_003217586.1	637401	638430	0.0094	-0.585575	35	619943	686015	100464656	ASB4	protein_coding	ankyrin repeat and SOCS box protein 4	1029
NW_003217586.1	1133275	1134366	0.024	-0.48152	28	880313	1147056	100465154	DYNC1I1	protein_coding	cytoplasmic dynein 1 intermediate chain 1 isoform X2	1091
NW_003217591.1	1448197	1449187	0.0071	0.693706	24	1441834	1485288	100465240	PLA2G7	protein_coding	platelet-activating factor acetylhydrolase isoform X2	990
NW_003217592.1	262486	264165	2.9e-05	-0.624193	42	244536	786851	100469418	CADPS2	protein_coding	LOW QUALITY PROTEIN: calcium-dependent secretion activator 2	1679
NW_003217592.1	300964	301781	0.0011	-0.718835	30	244536	786851	100469418	CADPS2	protein_coding	LOW QUALITY PROTEIN: calcium-dependent secretion activator 2	817
NW_003217592.1	323032	323854	6.8e-07	-0.660684	42	244536	786851	100469418	CADPS2	protein_coding	LOW QUALITY PROTEIN: calcium-dependent secretion activator 2	822
NW_003217594.1	988925	991116	0.033	-0.523564	37	702571	1717142	100479581	NRXN3	protein_coding	neurexin 3	2191
NW_003217598.1	1159273	1159800	0.017	-0.666993	23	1155103	1198664	100466572	LOC100466572	protein_coding	protein ABHD17C, transcript variant X3	527
NW_003217598.1	1416938	1417434	0.023	-0.821676	25	1272197	1464161	100468247	ARNT2	protein_coding	aryl hydrocarbon receptor nuclear translocator 2 isoform X2	496
NW_003217598.1	1445097	1445823	0.0096	-0.728273	27	1272197	1464161	100468247	ARNT2	protein_coding	aryl hydrocarbon receptor nuclear translocator 2 isoform X2	726
NW_003217598.1	1445097	1445823	0.0096	-0.728273	27	1433533	1446140	100466824	LOC100466824	protein_coding	MICOS complex subunit MIC19	726
NW_003217599.1	50574	51216	0.0037	-0.619108	26	21600	126717	105237568	LOC105237568	protein_coding	zinc finger protein GLIS3	642
NW_003217599.1	857053	858018	0.009	-0.586799	25	691702	918091	100471017	LOC100471017	protein_coding	histone-arginine methyltransferase CARM1	965
NW_003217599.1	1514456	1515863	2.3e-08	-0.620165	52	1493967	1664595	100471512	SMARCA2	protein_coding	probable global transcription activator SNF2L2	1407
NW_003217600.1	1255467	1255791	0.022	-0.728916	28	1158725	1396188	100474033	AUH	protein_coding	methylglutaconyl-CoA hydratase, mitochondrial	324
NW_003217604.1	319422	319892	0.017	-0.777999	23	221197	347941	100463985	MTHFD2L	protein_coding	probable bifunctional methylenetetrahydrofolate dehydrogenase/cyclohydrolase 2	470
NW_003217606.1	59238	59897	0.02	0.366761	24	3937	116075	100473268	MCC	protein_coding	colorectal mutant cancer protein	659
NW_003217606.1	783899	784554	0.00013	-0.817148	37	567987	808956	100472507	EPB41L4A	protein_coding	band 4.1-like protein 4A isoform X3	655
NW_003217606.1	1135748	1136442	0.00083	-0.573429	30	1133347	1164404	100472760	NREP	protein_coding	neuronal regeneration-related protein	694
NW_003217606.1	1136489	1137472	0.011	-0.514352	35	1133347	1164404	100472760	NREP	protein_coding	neuronal regeneration-related protein	983
NW_003217608.1	1136677	1137375	0.031	-0.445946	34	1127144	1381252	100478834	TRPS1	protein_coding	zinc finger transcription factor Trps1	698
NW_003217612.1	127737	128449	0.045	-0.523196	26	100452	129508	100478656	MTURN	protein_coding	maturin	712
NW_003217614.1	259275	260245	0.0005	-0.472517	31	139026	266597	100481420	CA10	protein_coding	carbonic anhydrase-related protein 10	970
NW_003217614.1	472508	473387	0.029	-0.534705	31	417842	619625	109489641	LOC109489641	protein_coding	carbonic anhydrase-related protein 10-like	879
NW_003217622.1	614800	615300	0.0028	-0.732725	25	242371	662195	100475561	SCFD2	protein_coding	sec1 family domain-containing protein 2 isoform X2	500
NW_003217623.1	1198915	1199460	3.7e-07	-0.589218	44	1156485	1467282	100481590	PRDM16	protein_coding	PR domain zinc finger protein 16	545
NW_003217623.1	1258890	1259332	0.00024	-0.697087	31	1156485	1467282	100481590	PRDM16	protein_coding	PR domain zinc finger protein 16	442
NW_003217623.1	1276303	1276746	0.003	-0.673692	24	1156485	1467282	100481590	PRDM16	protein_coding	PR domain zinc finger protein 16	443
NW_003217623.1	1292725	1293541	4.3e-05	-0.62831	33	1156485	1467282	100481590	PRDM16	protein_coding	PR domain zinc finger protein 16	816
NW_003217623.1	1331285	1331889	1.2e-06	-0.699184	39	1156485	1467282	100481590	PRDM16	protein_coding	PR domain zinc finger protein 16	604
NW_003217623.1	1390517	1391006	0.0093	-0.594382	31	1156485	1467282	100481590	PRDM16	protein_coding	PR domain zinc finger protein 16	489
NW_003217625.1	1459707	1460136	0.011	-0.594564	29	1442686	1484584	100473113	MKNK1	protein_coding	MAP kinase-interacting serine/threonine-protein kinase 1 isoform X2	429
NW_003217631.1	1100733	1101383	0.011	-0.568391	32	1066623	1166821	100474131	ABHD2	protein_coding	monoacylglycerol lipase ABHD2	650
NW_003217631.1	1162459	1163149	0.011	-0.558772	27	1066623	1166821	100474131	ABHD2	protein_coding	monoacylglycerol lipase ABHD2	690
NW_003217632.1	189325	191261	0.00022	-0.718772	31	22179	193473	100480678	KCNE2	protein_coding	potassium voltage-gated channel subfamily E member 2	1936
NW_003217634.1	371473	372238	7.4e-05	-0.690792	31	141470	433173	100466244	ST18	protein_coding	suppression of tumorigenicity 18 protein isoform X1	765
NW_003217635.1	834870	835945	0.00043	0.211563	45	815330	867002	100470097	SECISBP2	protein_coding	selenocysteine insertion sequence-binding protein 2	1075
NW_003217636.1	1317301	1318735	6.6e-06	-0.647103	44	1041711	1329116	100472429	CFAP61	protein_coding	cilia- and flagella-associated protein 61 isoform X1	1434
NW_003217636.1	1402707	1403593	0.0011	-0.802562	32	1352682	1624309	100472676	RALGAPA2	protein_coding	ral GTPase-activating protein subunit alpha-2	886
NW_003217636.1	1410366	1410974	0.0063	-0.634927	23	1352682	1624309	100472676	RALGAPA2	protein_coding	ral GTPase-activating protein subunit alpha-2	608
NW_003217636.1	1413555	1414107	0.025	-0.826802	20	1352682	1624309	100472676	RALGAPA2	protein_coding	ral GTPase-activating protein subunit alpha-2	552
NW_003217636.1	1423054	1426234	2.8e-05	-0.630247	48	1352682	1624309	100472676	RALGAPA2	protein_coding	ral GTPase-activating protein subunit alpha-2	3180
NW_003217636.1	1464828	1465933	0.043	-0.801681	23	1352682	1624309	100472676	RALGAPA2	protein_coding	ral GTPase-activating protein subunit alpha-2	1105
NW_003217639.1	1447280	1447800	0.047	-0.613802	24	1358465	1564561	100478913	SAMD4A	protein_coding	protein Smaug homolog 1 isoform X2	520
NW_003217639.1	1454283	1455041	0.004	-0.72214	35	1358465	1564561	100478913	SAMD4A	protein_coding	protein Smaug homolog 1 isoform X2	758
NW_003217641.1	1499458	1499865	0.041	-0.665369	24	1479207	1515299	100483099	LRRC17	protein_coding	leucine-rich repeat-containing protein 17	407
NW_003217641.1	1499458	1499865	0.041	-0.665369	24	1397010	1593143	100484609	FBXL13	protein_coding	F-box/LRR-repeat protein 13	407
NW_003217642.1	537735	539385	3.3e-06	-0.555148	42	405407	565736	100465909	CCDC60	protein_coding	coiled-coil domain-containing protein 60 isoform X3	1650
NW_003217642.1	1301208	1302373	0.032	0.619783	21	1292361	1470809	100464412	TAOK3	protein_coding	serine/threonine-protein kinase TAO3	1165
NW_003217644.1	987977	988922	0.012	-0.604697	30	946759	1030063	100469592	ABAT	protein_coding	4-aminobutyrate aminotransferase, mitochondrial	945
NW_003217644.1	1009669	1011155	0.049	0.224231	26	946759	1030063	100469592	ABAT	protein_coding	4-aminobutyrate aminotransferase, mitochondrial	1486
NW_003217647.1	587477	588424	9.9e-05	-0.663003	35	467876	592896	100478914	COL4A4	protein_coding	collagen alpha-4(IV) chain	947
NW_003217651.1	922633	923564	0.013	-0.646731	29	857357	1069033	100484610	UMAD1	protein_coding	UBAP1-MVB12-associated (UMA)-domain containing protein 1 isoform X2	931
NW_003217651.1	990917	993287	1.3e-05	-0.619339	44	857357	1069033	100484610	UMAD1	protein_coding	UBAP1-MVB12-associated (UMA)-domain containing protein 1 isoform X2	2370
NW_003217653.1	1285884	1286709	0.0025	-0.693233	23	1212666	1286438	100481595	RNF157	protein_coding	RING finger protein 157 isoform X3	554
NW_003217654.1	1094722	1095630	0.02	-0.618472	24	1032046	1215942	100484862	KANK1	protein_coding	KN motif and ankyrin repeat domain-containing protein 1	908
NW_003217654.1	1189091	1189744	0.013	-0.600004	29	1032046	1215942	100484862	KANK1	protein_coding	KN motif and ankyrin repeat domain-containing protein 1	653
NW_003217659.1	1178787	1180460	0.0016	-0.64355	29	894615	1210624	100471934	FOXN3	protein_coding	forkhead box protein N3 isoform X1	1673
NW_003217667.1	409589	409967	0.038	-0.702293	22	187621	511789	100467161	ITPR1	protein_coding	inositol 1,4,5-trisphosphate receptor type 1 isoform X5	378
NW_003217668.1	476303	477451	0.013	-0.645975	34	423897	915111	100471360	DENND1A	protein_coding	DENN domain-containing protein 1A isoform X1	1148
NW_003217668.1	573416	575109	1.9e-06	-0.644439	42	423897	915111	100471360	DENND1A	protein_coding	DENN domain-containing protein 1A isoform X1	1693
NW_003217668.1	770903	772132	0.00025	-0.475014	33	423897	915111	100471360	DENND1A	protein_coding	DENN domain-containing protein 1A isoform X1	1229
NW_003217668.1	1182227	1182786	9.4e-05	-0.742195	32	1181744	1191614	105237966	LOC105237966	lncRNA	uncharacterized LOC105237966	559
NW_003217668.1	1182227	1182786	9.4e-05	-0.742195	32	1143682	1225450	100471607	NEK6	protein_coding	serine/threonine-protein kinase Nek6	559
NW_003217670.1	1186368	1187417	0.001	-0.663332	32	1004914	1214525	100479089	ANKRD44	protein_coding	serine/threonine-protein phosphatase 6 regulatory ankyrin repeat subunit B isoform X1	1049
NW_003217673.1	89462	90441	0.00013	-0.668362	34	27642	304260	100483353	SRGAP1	protein_coding	SLIT-ROBO Rho GTPase-activating protein 1	979
NW_003217673.1	845333	847375	0.015	0.214067	42	786535	864240	100464162	TBC1D30	protein_coding	TBC1 domain family member 30 isoform X3	2042
NW_003217674.1	515517	516965	0.013	-0.436445	33	465477	1059286	100464913	ARHGAP15	protein_coding	rho GTPase-activating protein 15 isoform X2	1448
NW_003217674.1	956733	957955	1.5e-05	-0.550989	40	465477	1059286	100464913	ARHGAP15	protein_coding	rho GTPase-activating protein 15 isoform X2	1222
NW_003217674.1	1057945	1058811	0.0043	0.655932	27	465477	1059286	100464913	ARHGAP15	protein_coding	rho GTPase-activating protein 15 isoform X2	866
NW_003217675.1	394052	394992	0.023	0.524563	36	304090	563181	100466827	APP	protein_coding	amyloid beta A4 protein isoform X1	940
NW_003217675.1	470996	471948	0.0014	-0.669684	25	304090	563181	100466827	APP	protein_coding	amyloid beta A4 protein isoform X1	952
NW_003217675.1	489142	489874	0.019	-0.649655	29	304090	563181	100466827	APP	protein_coding	amyloid beta A4 protein isoform X1	732
NW_003217675.1	519794	520236	0.0055	-0.61293	30	304090	563181	100466827	APP	protein_coding	amyloid beta A4 protein isoform X1	442
NW_003217676.1	291403	292377	1.5e-05	-0.69116	37	221810	331830	100469594	ZNF608	protein_coding	zinc finger protein 608 isoform X2	974
NW_003217676.1	591170	592564	0.023	-0.674244	32	576678	593737	105237999	LOC105237999	lncRNA	uncharacterized LOC105237999	1394
NW_003217677.1	855577	856774	0.028	0.320047	29	782934	1237431	100471439	PPARGC1A	protein_coding	peroxisome proliferator-activated receptor gamma coactivator 1-alpha isoform X2	1197
NW_003217677.1	895910	897244	3.6e-07	-0.619229	51	782934	1237431	100471439	PPARGC1A	protein_coding	peroxisome proliferator-activated receptor gamma coactivator 1-alpha isoform X2	1334
NW_003217678.1	760475	760990	0.0012	0.466364	31	743139	768491	100473788	RCC1L	protein_coding	LOW QUALITY PROTEIN: RCC1-like G exchanging factor-like protein	515
NW_003217678.1	864913	865867	0.012	0.394017	35	846167	948355	100472863	GTF2I	protein_coding	general transcription factor II-I isoform X12	954
NW_003217680.1	378178	378486	0.037	-0.723332	23	319464	505346	100480424	DDR2	protein_coding	discoidin domain-containing receptor 2 isoform X3	308
NW_003217680.1	474338	475314	7e-06	0.570691	42	319464	505346	100480424	DDR2	protein_coding	discoidin domain-containing receptor 2 isoform X3	976
NW_003217680.1	655018	656338	0.0013	0.536111	38	646529	668675	100478662	CUNH1orf226	protein_coding	uncharacterized protein C1orf226 homolog	1320
NW_003217683.1	755643	756260	0.048	0.444318	26	682687	775985	100476467	LMF1	protein_coding	lipase maturation factor 1	617
NW_003217683.1	1137939	1138719	0.044	0.470481	23	1121246	1142862	100466828	CLCN7	protein_coding	H(+)/Cl(-) exchange transporter 7 isoform X2	780
NW_003217683.1	1334263	1334736	0.0011	0.596317	30	1326863	1374354	100467835	MAPK8IP3	protein_coding	LOW QUALITY PROTEIN: C-Jun-amino-terminal kinase-interacting protein 3	473
NW_003217683.1	1414211	1414994	0.041	-0.710316	30	1396698	1420453	100469090	HAGH	protein_coding	hydroxyacylglutathione hydrolase, mitochondrial	783
NW_003217686.1	422144	422805	0.00029	0.672465	26	378309	455321	100473373	WIPF1	protein_coding	WAS/WASL-interacting protein family member 1	661
NW_003217686.1	452608	454383	5.6e-11	0.544677	61	378309	455321	100473373	WIPF1	protein_coding	WAS/WASL-interacting protein family member 1	1775
NW_003217686.1	531360	532174	0.025	-0.48197	27	522265	539979	100473632	CHRNA1	protein_coding	acetylcholine receptor subunit alpha	814
NW_003217686.1	752975	753602	3.9e-06	-0.768732	33	581040	774243	100475965	CHN1	protein_coding	N-chimaerin isoform X3	627
NW_003217689.1	455215	456585	0.019	-0.665253	24	204112	545489	100481753	WDR7	protein_coding	WD repeat-containing protein 7 isoform X2	1370
NW_003217689.1	1089723	1090596	0.013	0.444665	30	1053851	1175277	100481501	ATP8B1	protein_coding	phospholipid-transporting ATPase IC	873
NW_003217690.1	171264	172979	0.048	0.507159	34	150521	172155	100483262	MYCT1	protein_coding	LOW QUALITY PROTEIN: myc target protein 1	891
NW_003217690.1	1176569	1177691	0.001	-0.671472	40	1103685	1179005	100482506	CCDC170	protein_coding	coiled-coil domain-containing protein 170 isoform X4	1122
NW_003217691.1	972290	973446	0.0028	0.265107	37	921543	1294317	100465412	ANKS1B	protein_coding	ankyrin repeat and sterile alpha motif domain-containing protein 1B isoform X4	1156
NW_003217691.1	987932	988704	0.026	-0.572406	29	921543	1294317	100465412	ANKS1B	protein_coding	ankyrin repeat and sterile alpha motif domain-containing protein 1B isoform X4	772
NW_003217691.1	1291919	1293246	0.00095	-0.534397	30	921543	1294317	100465412	ANKS1B	protein_coding	ankyrin repeat and sterile alpha motif domain-containing protein 1B isoform X4	1327
NW_003217692.1	205456	206119	0.0095	-0.660242	25	153442	316110	100467836	ARSB	protein_coding	arylsulfatase B	663
NW_003217692.1	288815	289330	0.00038	0.66243	29	153442	316110	100467836	ARSB	protein_coding	arylsulfatase B	515
NW_003217694.1	646845	647689	0.0011	-0.650918	31	615719	785122	100472184	CDH4	protein_coding	cadherin-4	844
NW_003217695.1	456642	457984	0.005	0.492523	28	333361	659339	100476967	CUNH9orf3	protein_coding	aminopeptidase O	1342
NW_003217695.1	554387	555415	0.027	0.288342	43	333361	659339	100476967	CUNH9orf3	protein_coding	aminopeptidase O	1028
NW_003217695.1	1039121	1040066	0.00022	-0.726492	31	1032303	1094612	100475966	PTCH1	protein_coding	protein patched homolog 1 isoform X2	945
NW_003217695.1	1068670	1069827	0.00026	-0.664919	34	1032303	1094612	100475966	PTCH1	protein_coding	protein patched homolog 1 isoform X2	1157
NW_003217695.1	1078644	1079803	0.0028	-0.784797	30	1032303	1094612	100475966	PTCH1	protein_coding	protein patched homolog 1 isoform X2	1159
NW_003217701.1	459539	459959	7.7e-06	-0.654713	34	455757	493247	100470356	SALL3	protein_coding	LOW QUALITY PROTEIN: sal-like protein 3	420
NW_003217701.1	713285	714127	5.3e-10	-0.740539	62	533789	782553	100469171	ATP9B	protein_coding	probable phospholipid-transporting ATPase IIB isoform X3	842
NW_003217702.1	1333420	1334593	1e-05	-0.765707	35	1230237	1481637	100474199	SRGAP3	protein_coding	LOW QUALITY PROTEIN: SLIT-ROBO Rho GTPase-activating protein 3	1173
NW_003217702.1	1477548	1479222	0.001	-0.64864	34	1230237	1481637	100474199	SRGAP3	protein_coding	LOW QUALITY PROTEIN: SLIT-ROBO Rho GTPase-activating protein 3	1674
NW_003217703.1	1182820	1183908	9.3e-09	0.368615	50	1180732	1205919	100480927	PLA2G12B	protein_coding	group XIIB secretory phospholipase A2-like protein isoform X3	1088
NW_003217706.1	268495	269271	0.044	0.406227	27	259772	306406	100468419	LGR4	protein_coding	leucine-rich repeat-containing G-protein coupled receptor 4 isoform X1	776
NW_003217707.1	1432908	1434351	0.022	0.321842	37	1411198	1478657	105238151	LOC105238151	protein_coding	EF-hand calcium-binding domain-containing protein 4B	1443
NW_003217710.1	257919	258436	0.0082	-0.427445	24	221584	298938	100477146	SYT17	protein_coding	synaptotagmin-17 isoform X3	517
NW_003217710.1	285456	287449	0.013	0.29172	32	221584	298938	100477146	SYT17	protein_coding	synaptotagmin-17 isoform X3	1993
NW_003217710.1	974090	976603	0.0001	0.259393	46	945575	1159532	100478159	XYLT1	protein_coding	xylosyltransferase 1	2513
NW_003217710.1	1018496	1018901	0.017	0.594558	23	945575	1159532	100478159	XYLT1	protein_coding	xylosyltransferase 1	405
NW_003217710.1	1133617	1134255	0.043	-0.717075	24	945575	1159532	100478159	XYLT1	protein_coding	xylosyltransferase 1	638
NW_003217711.1	768276	768727	0.012	0.547709	36	762902	814463	100479669	DICER1	protein_coding	LOW QUALITY PROTEIN: endoribonuclease Dicer	451
NW_003217711.1	1098451	1098969	0.0064	-0.755078	26	1057125	1152236	100479920	SYNE3	protein_coding	nesprin-3	518
NW_003217712.1	743561	744242	0.018	0.263425	23	706291	763614	100484437	INO80D	protein_coding	INO80 complex subunit D	681
NW_003217712.1	1213348	1214519	0.0045	-0.640355	27	1100360	1447459	100465588	PARD3B	protein_coding	partitioning defective 3 homolog B	1171
NW_003217712.1	1380382	1381119	0.0044	-0.720875	26	1100360	1447459	100465588	PARD3B	protein_coding	partitioning defective 3 homolog B	737
NW_003217713.1	282298	282614	0.0015	-0.772174	26	30876	608644	100465839	SOX6	protein_coding	transcription factor SOX-6	316
NW_003217713.1	507347	508351	0.026	-0.704542	27	30876	608644	100465839	SOX6	protein_coding	transcription factor SOX-6	1004
NW_003217713.1	565286	566530	0.0048	-0.581418	34	30876	608644	100465839	SOX6	protein_coding	transcription factor SOX-6	1244
NW_003217717.1	1138751	1139435	0.044	-0.788716	23	1091240	1264593	100474714	ABTB2	protein_coding	ankyrin repeat and BTB/POZ domain-containing protein 2	684
NW_003217719.1	240360	241759	2.9e-07	0.558906	51	238639	260345	100481176	GLIPR1	protein_coding	glioma pathogenesis-related protein 1	1399
NW_003217719.1	795948	796668	0.00046	-0.672195	31	793475	845614	109489844	LOC109489844	lncRNA	uncharacterized LOC109489844, transcript variant X2	720
NW_003217720.1	786099	786871	2.1e-08	-0.743163	41	533372	1135459	100464744	TRAPPC9	protein_coding	trafficking protein particle complex subunit 9 isoform X2	772
NW_003217720.1	1048948	1049541	0.0035	-0.720081	26	533372	1135459	100464744	TRAPPC9	protein_coding	trafficking protein particle complex subunit 9 isoform X2	593
NW_003217720.1	1217648	1218287	0.022	-0.683319	25	1150065	1239546	100464244	AGO2	protein_coding	protein argonaute-2 isoform X1	639
NW_003217720.1	1222654	1223171	0.0087	-0.760347	25	1150065	1239546	100464244	AGO2	protein_coding	protein argonaute-2 isoform X1	517
NW_003217721.1	511306	513325	0.019	0.252505	40	32334	1059433	100465415	PARK2	protein_coding	E3 ubiquitin-protein ligase parkin	2019
NW_003217721.1	945624	946347	0.012	-0.635012	28	32334	1059433	100465415	PARK2	protein_coding	E3 ubiquitin-protein ligase parkin	723
NW_003217721.1	974665	975569	1.7e-07	-0.737569	38	32334	1059433	100465415	PARK2	protein_coding	E3 ubiquitin-protein ligase parkin	904
NW_003217722.1	747296	747973	0.0027	-0.69633	32	736012	880436	100468086	SPATA13	protein_coding	spermatogenesis-associated protein 13 isoform X3	677
NW_003217725.1	934973	935912	0.0012	-0.579652	31	918802	984016	100475153	WNT7A	protein_coding	protein Wnt-7a	939
NW_003217726.1	827566	829041	3.9e-08	0.425215	50	817073	838288	100477065	WDR5	protein_coding	WD repeat-containing protein 5	1475
NW_003217727.1	285509	286409	0.025	-0.732255	30	264271	551871	100483104	MGAT5	protein_coding	alpha-1,6-mannosylglycoprotein 6-beta-N-acetylglucosaminyltransferase A	900
NW_003217727.1	453532	454484	0.011	-0.820853	28	264271	551871	100483104	MGAT5	protein_coding	alpha-1,6-mannosylglycoprotein 6-beta-N-acetylglucosaminyltransferase A	952
NW_003217727.1	614528	615480	0.0043	-0.659272	27	550730	772885	100484771	TMEM163	protein_coding	LOW QUALITY PROTEIN: transmembrane protein 163	952
NW_003217727.1	643702	644708	0.0027	-0.545371	31	550730	772885	100484771	TMEM163	protein_coding	LOW QUALITY PROTEIN: transmembrane protein 163	1006
NW_003217728.1	703615	707933	0.028	0.232417	56	155964	848805	100464332	LOC100464332	protein_coding	ADAMTS-like protein 1 isoform X2	4318
NW_003217728.1	1229843	1231436	0.025	-0.465407	31	1217583	1417418	100464076	LOC100464076	protein_coding	centlein	1593
NW_003217729.1	360063	361170	7.3e-05	-0.72442	31	234312	443148	100465840	NSMCE2	protein_coding	E3 SUMO-protein ligase NSE2 isoform X2	1107
NW_003217730.1	1084021	1084811	3.2e-06	-0.646392	43	674820	1310333	100466335	FAT3	protein_coding	protocadherin Fat 3 isoform X3	790
NW_003217730.1	1278881	1279538	0.047	-0.485414	24	674820	1310333	100466335	FAT3	protein_coding	protocadherin Fat 3 isoform X3	657
NW_003217731.1	1266597	1267350	0.019	-0.403264	42	1251899	1298870	100467839	FBXO21	protein_coding	F-box only protein 21 isoform X2	753
NW_003217732.1	1337724	1339541	0.018	0.226884	40	1314739	1424008	100470105	LOC100470105	protein_coding	astrotactin-1	1817
NW_003217732.1	1364086	1365019	0.041	0.183951	33	1314739	1424008	100470105	LOC100470105	protein_coding	astrotactin-1	933
NW_003217732.1	1383610	1385045	0.0012	0.209076	55	1314739	1424008	100470105	LOC100470105	protein_coding	astrotactin-1	1435
NW_003217734.1	138899	140600	8.5e-07	-0.505169	48	73694	186562	100474643	LRIG1	protein_coding	LOW QUALITY PROTEIN: leucine-rich repeats and immunoglobulin-like domains protein 1	1701
NW_003217734.1	157010	159026	0.0085	0.298747	51	73694	186562	100474643	LRIG1	protein_coding	LOW QUALITY PROTEIN: leucine-rich repeats and immunoglobulin-like domains protein 1	2016
NW_003217734.1	1230989	1232048	7.1e-05	-0.729911	29	1189783	1378864	100475888	ADAMTS18	protein_coding	A disintegrin and metalloproteinase with thrombospondin motifs 18	1059
NW_003217737.1	847142	848073	0.037	-0.802096	22	689005	939916	100482934	TTC7B	protein_coding	tetratricopeptide repeat protein 7B isoform X2	931
NW_003217739.1	71229	71947	0.016	0.374443	23	31323	115281	100467490	PRKX	protein_coding	cAMP-dependent protein kinase catalytic subunit PRKX	718
NW_003217739.1	109856	110494	0.0046	-0.328906	26	31323	115281	100467490	PRKX	protein_coding	cAMP-dependent protein kinase catalytic subunit PRKX	638
NW_003217739.1	112186	113101	0.00018	-0.492364	48	31323	115281	100467490	PRKX	protein_coding	cAMP-dependent protein kinase catalytic subunit PRKX	915
NW_003217739.1	154496	155161	0.013	-0.606728	29	146681	167523	109489878	LOC109489878	lncRNA	uncharacterized LOC109489878	665
NW_003217739.1	293521	294008	5.4e-05	-0.462863	34	271306	299417	100466248	MXRA5	protein_coding	matrix-remodeling-associated protein 5	487
NW_003217739.1	852310	852952	4.5e-08	-0.69022	40	777422	897175	100469003	DHRSX	protein_coding	dehydrogenase/reductase SDR family member on chromosome X	642
NW_003217739.1	1314805	1315557	0.025	0.469149	29	1311205	1334922	100470015	CRLF2	protein_coding	cytokine receptor-like factor 2	752
NW_003217741.1	1289525	1290549	0.0023	-0.676822	30	961459	1340627	100477906	TNIK	protein_coding	TRAF2 and NCK-interacting protein kinase isoform X4	1024
NW_003217742.1	221264	222277	0.00014	-0.681378	31	91661	231831	100478414	CUNH1orf21	protein_coding	uncharacterized protein C1orf21 homolog isoform X2	1013
NW_003217743.1	188710	189684	1e-06	0.49401	35	178949	202129	100484362	ALDH3A2	protein_coding	fatty aldehyde dehydrogenase isoform X2	974
NW_003217743.1	1078087	1079275	0.02	0.136466	37	1073195	1084987	105238396	CENPV	protein_coding	centromere protein V	1188
NW_003217743.1	1082195	1082842	0.00028	-0.485734	34	1073195	1084987	105238396	CENPV	protein_coding	centromere protein V	647
NW_003217747.1	756814	757839	6.4e-05	0.254125	41	716777	770614	100466739	PROX1	protein_coding	prospero homeobox protein 1 isoform X1	1025
NW_003217747.1	1098623	1099244	0.0022	-0.492785	28	1047547	1160731	100465249	PTPN14	protein_coding	LOW QUALITY PROTEIN: tyrosine-protein phosphatase non-receptor type 14	621
NW_003217747.1	1316574	1316833	0.047	-0.8419	24	1256030	1321457	100465502	CENPF	protein_coding	centromere protein F	259
NW_003217748.1	1077666	1078607	0.00038	-0.504114	36	1063621	1164733	100467491	SDC2	protein_coding	syndecan-2 isoform X2	941
NW_003217749.1	648319	649168	2.6e-05	-0.676233	41	510408	727827	100473951	CACNA1A	protein_coding	LOW QUALITY PROTEIN: voltage-dependent P/Q-type calcium channel subunit alpha-1A	849
NW_003217750.1	575105	576952	0.023	0.278525	25	507165	1074622	105238449	MACROD2	protein_coding	O-acetyl-ADP-ribose deacetylase MACROD2	1847
NW_003217752.1	880591	881993	0.014	0.247345	43	837327	881380	100482604	PPP2R1B	protein_coding	serine/threonine-protein phosphatase 2A 65 kDa regulatory subunit A beta isoform	789
NW_003217752.1	880591	881993	0.014	0.247345	43	879407	1007672	100481352	SIK2	protein_coding	serine/threonine-protein kinase SIK2	1402
NW_003217753.1	23347	23516	0.012	-0.45311	28	5392	75148	105238468	IQCA1	protein_coding	IQ and AAA domain-containing protein 1	169
NW_003217753.1	276281	277372	0.00096	-0.683533	29	190168	737643	100484869	AGAP1	protein_coding	arf-GAP with GTPase, ANK repeat and PH domain-containing protein 1	1091
NW_003217753.1	386032	387152	9e-11	-0.781233	48	190168	737643	100484869	AGAP1	protein_coding	arf-GAP with GTPase, ANK repeat and PH domain-containing protein 1	1120
NW_003217753.1	397330	398336	4.9e-08	-0.775075	48	190168	737643	100484869	AGAP1	protein_coding	arf-GAP with GTPase, ANK repeat and PH domain-containing protein 1	1006
NW_003217753.1	424798	425372	0.028	-0.74629	30	190168	737643	100484869	AGAP1	protein_coding	arf-GAP with GTPase, ANK repeat and PH domain-containing protein 1	574
NW_003217753.1	450378	450881	0.015	-0.685607	22	190168	737643	100484869	AGAP1	protein_coding	arf-GAP with GTPase, ANK repeat and PH domain-containing protein 1	503
NW_003217753.1	462540	463233	0.033	-0.670252	21	190168	737643	100484869	AGAP1	protein_coding	arf-GAP with GTPase, ANK repeat and PH domain-containing protein 1	693
NW_003217753.1	476489	477143	0.00078	-0.806961	26	190168	737643	100484869	AGAP1	protein_coding	arf-GAP with GTPase, ANK repeat and PH domain-containing protein 1	654
NW_003217753.1	507769	508123	0.00048	-0.709275	29	190168	737643	100484869	AGAP1	protein_coding	arf-GAP with GTPase, ANK repeat and PH domain-containing protein 1	354
NW_003217753.1	1055951	1056236	0.0038	-0.683035	25	1037800	1118478	100463919	SH3BP4	protein_coding	SH3 domain-binding protein 4	285
NW_003217757.1	97923	98488	0.0097	-0.724209	26	31425	101660	100468503	RNF130	protein_coding	E3 ubiquitin-protein ligase RNF130	565
NW_003217757.1	307655	308686	0.00064	0.396982	33	305326	340082	100466992	CANX	protein_coding	calnexin	1031
NW_003217758.1	268221	268855	0.00025	-0.706609	27	109427	361789	100472681	STX8	protein_coding	syntaxin-8 isoform X1	634
NW_003217758.1	296965	298310	7e-06	-0.55821	38	109427	361789	100472681	STX8	protein_coding	syntaxin-8 isoform X1	1345
NW_003217760.1	1326105	1326937	9.9e-05	-0.652908	31	1301854	1370657	105238494	LOC105238494	protein_coding	growth arrest-specific protein 7-like	832
NW_003217761.1	915805	916301	0.0018	-0.64574	27	888384	916846	109489947	LOC109489947	lncRNA	uncharacterized LOC109489947, transcript variant X3	496
NW_003217761.1	915805	916301	0.0018	-0.64574	27	915771	974790	109489948	LOC109489948	lncRNA	uncharacterized LOC109489948, transcript variant X1	496
NW_003217762.1	811592	813897	0.0026	-0.600134	34	767056	926100	100465165	TSPAN5	protein_coding	tetraspanin-5	2305
NW_003217763.1	1205299	1206098	0.00063	0.565497	35	1200286	1208550	109489952	LOC109489952	lncRNA	uncharacterized LOC109489952	799
NW_003217766.1	164810	166171	0.026	-0.547049	28	112410	236367	100471612	NETO1	protein_coding	neuropilin and tolloid-like protein 1 isoform X3	1361
NW_003217767.1	1111938	1112784	0.026	-0.356238	33	1106293	1159198	100475409	UBE3B	protein_coding	ubiquitin protein ligase E3B, transcript variant X6	846
NW_003217769.1	1011289	1011594	0.029	0.259368	42	1009276	1023965	109489965	LOC109489965	lncRNA	uncharacterized LOC109489965	305
NW_003217769.1	1011289	1011594	0.029	0.259368	42	986074	1050131	100472870	CHKA	protein_coding	choline kinase alpha	305
NW_003217773.1	1006574	1007694	3.8e-06	-0.78347	37	981485	1075692	100482256	MAP1B	protein_coding	microtubule-associated protein 1B isoform X2	1120
NW_003217773.1	1008469	1011482	9.5e-09	-0.631652	54	981485	1075692	100482256	MAP1B	protein_coding	microtubule-associated protein 1B isoform X2	3013
NW_003217773.1	1050970	1052756	3.7e-08	-0.595251	54	981485	1075692	100482256	MAP1B	protein_coding	microtubule-associated protein 1B isoform X2	1786
NW_003217775.1	795914	796425	0.0057	-0.560801	22	722857	833754	100484015	FHAD1	protein_coding	forkhead-associated domain-containing protein 1	511
NW_003217784.1	487363	487846	0.00027	-0.583372	32	450751	564518	100484773	HPCAL1	protein_coding	hippocalcin-like protein 1	483
NW_003217784.1	691439	691961	0.043	-0.757987	24	686891	773050	100463826	NOL10	protein_coding	nucleolar protein 10	522
NW_003217784.1	744079	744454	0.004	-0.739116	27	686891	773050	100463826	NOL10	protein_coding	nucleolar protein 10	375
NW_003217787.1	76685	77831	0.02	0.296917	37	43142	130143	100470439	ELAVL4	protein_coding	ELAV-like protein 4 isoform X5	1146
NW_003217790.1	721230	722232	0.00048	0.504202	30	713184	748720	100483107	GALNT6	protein_coding	polypeptide N-acetylgalactosaminyltransferase 6 isoform X2	1002
NW_003217791.1	461950	462277	0.0092	0.594135	27	398482	741979	100484525	FNDC3B	protein_coding	fibronectin type III domain-containing protein 3B	327
NW_003217791.1	513730	514565	0.0026	0.531615	33	398482	741979	100484525	FNDC3B	protein_coding	fibronectin type III domain-containing protein 3B	835
NW_003217791.1	637757	638465	2.2e-05	-0.666035	32	398482	741979	100484525	FNDC3B	protein_coding	fibronectin type III domain-containing protein 3B	708
NW_003217791.1	846912	848093	0.00012	0.598793	33	828624	849082	100463573	TNFSF10	protein_coding	tumor necrosis factor ligand superfamily member 10	1181
NW_003217792.1	310586	311314	0.013	0.415237	32	299809	403494	100466004	TSNARE1	protein_coding	t-SNARE domain-containing protein 1 isoform X10	728
NW_003217794.1	866145	866658	0.02	0.312525	38	861042	873609	100473792	ARFGAP2	protein_coding	ADP-ribosylation factor GTPase-activating protein 2 isoform X2	513
NW_003217795.1	680971	682180	0.029	-0.557265	30	424630	974349	100480754	FOXP2	protein_coding	forkhead box protein P2	1209
NW_003217797.1	1001216	1004232	0.013	0.291277	33	689663	1018948	100465084	TMEM178B	protein_coding	transmembrane protein 178B isoform X1	3016
NW_003217801.1	190573	191869	1.5e-06	-0.612921	41	104259	496598	100477326	PRKCA	protein_coding	protein kinase C alpha type	1296
NW_003217801.1	779618	781306	8.1e-09	-0.663758	51	566696	967946	100476821	CEP112	protein_coding	centrosomal protein of 112 kDa isoform X3	1688
NW_003217801.1	950801	951583	2.8e-05	-0.774825	35	566696	967946	100476821	CEP112	protein_coding	centrosomal protein of 112 kDa isoform X3	782
NW_003217807.1	1122641	1123111	0.0055	-0.601418	30	1033020	1152506	100467845	PTPRE	protein_coding	receptor-type tyrosine-protein phosphatase epsilon isoform X3	470
NW_003217807.1	1140643	1141345	0.047	-0.541248	29	1033020	1152506	100467845	PTPRE	protein_coding	receptor-type tyrosine-protein phosphatase epsilon isoform X3	702
NW_003217811.1	382333	383230	1.7e-07	-0.712956	43	319225	688967	100474553	CRADD	protein_coding	death domain-containing protein CRADD	897
NW_003217812.1	376337	376877	8.1e-07	-0.619077	43	353360	452844	100479994	RNF213	protein_coding	E3 ubiquitin-protein ligase RNF213 isoform X3	540
NW_003217812.1	747619	748629	2.5e-07	-0.725254	41	545902	874806	100478081	RPTOR	protein_coding	regulatory-associated protein of mTOR isoform X3	1010
NW_003217812.1	1236611	1236792	0.019	-0.451823	24	1211978	1248968	100482009	BAHCC1	protein_coding	LOW QUALITY PROTEIN: BAH and coiled-coil domain-containing protein 1	181
NW_003217813.1	518516	519245	0.00012	-0.703043	33	517813	848490	100483268	EHBP1	protein_coding	EH domain-binding protein 1 isoform X1	729
NW_003217820.1	99860	100800	0.0003	0.370678	36	97032	207331	105238773	PHC2	protein_coding	LOW QUALITY PROTEIN: polyhomeotic-like protein 2	940
NW_003217820.1	106410	108482	1.4e-05	0.352331	45	97032	207331	105238773	PHC2	protein_coding	LOW QUALITY PROTEIN: polyhomeotic-like protein 2	2072
NW_003217821.1	572516	573020	0.0057	0.406159	29	521312	632102	100473956	INSR	protein_coding	insulin receptor isoform X3	504
NW_003217822.1	333691	334838	7.1e-06	0.523306	41	287207	364383	100477225	GNG12	protein_coding	guanine nucleotide-binding protein G(I)/G(S)/G(O) subunit gamma-12	1147
NW_003217822.1	1219268	1221346	0.024	0.369194	36	1162493	1256385	100480430	SGIP1	protein_coding	SH3-containing GRB2-like protein 3-interacting protein 1	2078
NW_003217826.1	365827	366503	0.0024	-0.663496	30	227656	389850	100483687	GADL1	protein_coding	acidic amino acid decarboxylase GADL1	676
NW_003217826.1	1204032	1205209	0.00055	-0.647579	31	972388	1226116	100483439	LOC100483439	protein_coding	RNA-binding motif, single-stranded-interacting protein 3	1177
NW_003217829.1	728974	729987	0.027	-0.726909	28	678345	847820	100466171	KAT6B	protein_coding	histone acetyltransferase KAT6B isoform X1	1013
NW_003217831.1	1027442	1029431	0.00049	-0.416888	43	950310	1042743	100472191	NIN	protein_coding	ninein isoform X7	1989
NW_003217833.1	538687	539661	0.042	0.338143	38	534733	603602	105238834	LOC105238834	lncRNA	uncharacterized LOC105238834, transcript variant X2	974
NW_003217833.1	551800	552457	8.7e-05	-0.856193	32	534733	603602	105238834	LOC105238834	lncRNA	uncharacterized LOC105238834, transcript variant X2	657
NW_003217833.1	551800	552457	8.7e-05	-0.856193	32	544732	557551	109490067	LOC109490067	lncRNA	uncharacterized LOC109490067	657
NW_003217834.1	330408	331309	0.0029	-0.718737	24	195555	611574	100481931	MYT1L	protein_coding	myelin transcription factor 1-like protein isoform X1	901
NW_003217836.1	840783	841811	0.0026	0.587276	30	833476	875083	100484779	METTL2A	protein_coding	methyltransferase-like protein 2A isoform X2	1028
NW_003217839.1	168070	170089	7.5e-05	0.40351	53	116090	362665	100469605	AKAP13	protein_coding	A-kinase anchor protein 13 isoform X5	2019
NW_003217840.1	990446	991691	0.021	-0.579243	28	869383	1017214	100470112	GAP43	protein_coding	neuromodulin	1245
NW_003217841.1	1188618	1189317	0.0092	-0.654262	31	1120765	1209908	100484619	ZC3H3	protein_coding	LOW QUALITY PROTEIN: zinc finger CCCH domain-containing protein 3	699
NW_003217847.1	219069	219609	0.039	-0.590921	23	176937	254397	100467750	ANO1	protein_coding	anoctamin-1	540
NW_003217847.1	381181	381984	0.011	-0.606185	30	298823	383141	100466741	PPFIA1	protein_coding	liprin-alpha-1 isoform X7	803
NW_003217847.1	718773	718994	0.0098	-0.576783	28	439029	932464	100467244	SHANK2	protein_coding	LOW QUALITY PROTEIN: SH3 and multiple ankyrin repeat domains protein 2	221
NW_003217850.1	512818	513563	0.0014	0.296136	33	490235	529415	100472770	LPCAT3	protein_coding	lysophospholipid acyltransferase 5	745
NW_003217850.1	1174037	1175016	0.0092	-0.522896	39	1155646	1189290	100480432	CD9	protein_coding	CD9 molecule	979
NW_003217851.1	814879	816871	0.037	0.581496	22	743001	820557	100464670	ITGA4	protein_coding	integrin alpha-4	1992
NW_003217852.1	776679	777973	0.0033	0.328506	40	775852	780929	100467926	AMIGO2	protein_coding	amphoterin-induced protein 2	1294
NW_003217852.1	898398	899898	2.1e-06	0.643297	44	897547	967743	100465920	PCED1B	protein_coding	PC-esterase domain containing 1B, transcript variant X13	1500
NW_003217853.1	349454	352745	0.0015	0.165155	76	325903	592151	100469349	EYA4	protein_coding	eyes absent homolog 4 isoform X7	3291
NW_003217855.1	1006204	1006881	0.027	-0.701952	28	964943	1142491	100473384	TSPAN18	protein_coding	tetraspanin-18	677
NW_003217857.1	449505	450638	1.6e-06	-0.573658	43	125639	489961	100478742	THSD4	protein_coding	thrombospondin type-1 domain-containing protein 4 isoform X2	1133
NW_003217857.1	456467	459103	0.043	0.210427	49	125639	489961	100478742	THSD4	protein_coding	thrombospondin type-1 domain-containing protein 4 isoform X2	2636
NW_003217857.1	619311	621130	0.039	-0.555681	36	594580	654687	109490097	LOC109490097	lncRNA	uncharacterized LOC109490097	1819
NW_003217859.1	55276	55788	0.00059	0.347785	39	49436	72403	100463745	AASDHPPT	protein_coding	L-aminoadipate-semialdehyde dehydrogenase-phosphopantetheinyl transferase	512
NW_003217859.1	202866	203866	2.2e-07	-0.544643	51	154829	527402	100464250	GRIA4	protein_coding	glutamate receptor 4 isoform X2	1000
NW_003217859.1	252995	253574	0.0017	-0.574395	26	154829	527402	100464250	GRIA4	protein_coding	glutamate receptor 4 isoform X2	579
NW_003217862.1	495602	496610	0.0079	-0.567954	25	464135	505554	100477656	CAPN8	protein_coding	LOW QUALITY PROTEIN: calpain-8	1008
NW_003217863.1	692263	693340	0.00029	-0.751325	38	674028	852141	100479844	MAP3K20	protein_coding	mitogen-activated protein kinase kinase kinase MLT isoform X2	1077
NW_003217864.1	984576	985790	0.016	0.253655	41	976179	996432	100483110	MAT1A	protein_coding	S-adenosylmethionine synthase	1214
NW_003217867.1	100051	102392	0.013	0.182576	54	14233	142112	105238976	LOC105238976	protein_coding	ventricular zone-expressed PH domain-containing protein homolog 1	2341
NW_003217869.1	454321	455057	0.00036	0.550296	27	435299	456309	100472370	RSPH1	protein_coding	radial spoke head 1 homolog isoform X2	736
NW_003217869.1	653570	654731	0.00032	0.563214	27	614609	684958	100470191	ABCG1	protein_coding	ATP-binding cassette sub-family G member 1 isoform X1	1161
NW_003217871.1	831942	832392	0.018	-0.61518	25	764957	1030747	100478591	HDAC4	protein_coding	LOW QUALITY PROTEIN: histone deacetylase 4	450
NW_003217871.1	836144	836409	0.0031	-0.666957	24	764957	1030747	100478591	HDAC4	protein_coding	LOW QUALITY PROTEIN: histone deacetylase 4	265
NW_003217871.1	841457	842207	0.0049	-0.6858	32	764957	1030747	100478591	HDAC4	protein_coding	LOW QUALITY PROTEIN: histone deacetylase 4	750
NW_003217871.1	946752	947228	0.0095	0.403547	25	764957	1030747	100478591	HDAC4	protein_coding	LOW QUALITY PROTEIN: histone deacetylase 4	476
NW_003217872.1	355905	356221	0.027	-0.790642	29	233453	371103	100481356	KCNN3	protein_coding	small conductance calcium-activated potassium channel protein 3 isoform X2	316
NW_003217872.1	428013	428411	0.0086	0.333519	26	420312	440595	100470274	ADAR	protein_coding	LOW QUALITY PROTEIN: double-stranded RNA-specific adenosine deaminase	398
NW_003217879.1	637679	638438	0.0055	-0.529819	31	611510	799585	100474210	COLEC12	protein_coding	collectin-12	759
NW_003217880.1	522182	524925	0.011	0.24102	37	97964	572603	100474981	GPC5	protein_coding	glypican-5	2743
NW_003217884.1	231599	232203	0.049	-0.554833	25	231178	235346	105239048	LOC105239048	lncRNA	uncharacterized LOC105239048	604
NW_003217884.1	599305	600170	3.7e-05	0.584889	40	567583	616972	100480688	CIITA	protein_coding	LOW QUALITY PROTEIN: MHC class II transactivator	865
NW_003217884.1	693387	694290	0.0062	0.460715	33	684960	711809	100478674	NUBP1	protein_coding	cytosolic Fe-S cluster assembly factor NUBP1 isoform X3	903
NW_003217885.1	706515	707384	0.049	-0.651258	28	695327	934586	100483195	NEK11	protein_coding	serine/threonine-protein kinase Nek11 isoform X4	869
NW_003217886.1	243106	243959	0.00011	-0.768449	34	238117	550517	100483690	RNGTT	protein_coding	mRNA-capping enzyme	853
NW_003217887.1	96360	97624	0.046	-0.607	29	60831	346171	100465258	EXT1	protein_coding	exostosin-1	1264
NW_003217888.1	226145	227225	0.013	-0.615316	30	183661	304237	100467497	LRRK1	protein_coding	leucine-rich repeat serine/threonine-protein kinase 1 isoform X1	1080
NW_003217889.1	554141	555395	0.005	0.497186	36	537930	559248	100476825	SLC43A3	protein_coding	solute carrier family 43 member 3	1254
NW_003217890.1	1096581	1099365	2.9e-12	-0.614922	74	1095366	1099820	105239078	LRRTM2	protein_coding	leucine-rich repeat transmembrane neuronal protein 2	2784
NW_003217890.1	1096581	1099365	2.9e-12	-0.614922	74	963307	1159122	100483944	CTNNA1	protein_coding	catenin alpha-1	2784
NW_003217891.1	874858	875664	0.011	-0.755314	26	851484	950013	100465923	LPIN1	protein_coding	phosphatidate phosphatase LPIN1 isoform X6	806
NW_003217891.1	877397	878165	0.0089	-0.634484	25	851484	950013	100465923	LPIN1	protein_coding	phosphatidate phosphatase LPIN1 isoform X6	768
NW_003217892.1	110063	110518	0.012	-0.382521	29	97035	118999	100467172	EXOSC10	protein_coding	exosome component 10	455
NW_003217892.1	1109649	1111074	3.8e-08	-0.692751	44	1022248	1157013	100473646	VPS13D	protein_coding	vacuolar protein sorting-associated protein 13D isoform X1	1425
NW_003217893.1	330488	330877	0.028	-0.716357	29	227599	353905	100475417	GRK3	protein_coding	beta-adrenergic receptor kinase 2	389
NW_003217894.1	569089	570145	0.00025	-0.539988	35	495590	614822	100477156	LOC100477156	protein_coding	transcription factor COE3 isoform X4	1056
NW_003217894.1	577926	578261	0.0033	-0.509136	25	495590	614822	100477156	LOC100477156	protein_coding	transcription factor COE3 isoform X4	335
NW_003217894.1	578974	579845	1.9e-07	-0.563829	53	495590	614822	100477156	LOC100477156	protein_coding	transcription factor COE3 isoform X4	871
NW_003217894.1	599741	600253	1.7e-08	-0.742731	45	495590	614822	100477156	LOC100477156	protein_coding	transcription factor COE3 isoform X4	512
NW_003217894.1	605343	606148	0.00036	-0.588135	30	495590	614822	100477156	LOC100477156	protein_coding	transcription factor COE3 isoform X4	805
NW_003217902.1	1000900	1002085	0.00079	0.156249	46	622270	1004602	100483111	KCNB2	protein_coding	potassium voltage-gated channel subfamily B member 2	1185
NW_003217912.1	9490	10374	0.011	-0.730135	28	299	201816	100475240	TBC1D22A	protein_coding	TBC1 domain family member 22A	884
NW_003217912.1	79398	80541	2e-09	-0.679936	55	299	201816	100475240	TBC1D22A	protein_coding	TBC1 domain family member 22A	1143
NW_003217912.1	296687	297671	8.2e-05	0.543897	30	271124	335671	100476733	GRAMD4	protein_coding	GRAM domain-containing protein 4 isoform X2	984
NW_003217912.1	466330	467390	1.1e-09	-0.665255	52	379675	509627	100475732	CELSR1	protein_coding	LOW QUALITY PROTEIN: cadherin EGF LAG seven-pass G-type receptor 1	1060
NW_003217912.1	660289	661670	6.1e-11	0.616468	63	603535	666655	100474723	PPARA	protein_coding	peroxisome proliferator-activated receptor alpha isoform X1	1381
NW_003217912.1	726646	728392	3.6e-06	-0.631917	44	707133	762537	109490159	LOC109490159	lncRNA	uncharacterized LOC109490159, transcript variant X2	1746
NW_003217912.1	932967	933978	3.8e-07	-0.797685	37	929991	1088926	100476481	ATXN10	protein_coding	ataxin-10	1011
NW_003217912.1	936087	937333	1.2e-07	-0.785889	47	929991	1088926	100476481	ATXN10	protein_coding	ataxin-10	1246
NW_003217912.1	983478	984577	0.00061	-0.635554	35	929991	1088926	100476481	ATXN10	protein_coding	ataxin-10	1099
NW_003217912.1	1073376	1074085	0.0013	0.301426	39	929991	1088926	100476481	ATXN10	protein_coding	ataxin-10	709
NW_003217915.1	981458	982608	0.0013	0.740532	34	981179	1028767	100463836	LCP2	protein_coding	lymphocyte cytosolic protein 2	1150
NW_003217917.1	720618	721315	0.024	0.246261	32	652358	744959	100467342	CCDC93	protein_coding	coiled-coil domain-containing protein 93 isoform X2	697
NW_003217920.1	240371	241697	0.0013	-0.603116	33	145830	325151	100470368	ZFHX4	protein_coding	LOW QUALITY PROTEIN: zinc finger homeobox protein 4	1326
NW_003217920.1	261548	262864	0.02	-0.492269	34	145830	325151	100470368	ZFHX4	protein_coding	LOW QUALITY PROTEIN: zinc finger homeobox protein 4	1316
NW_003217921.1	411108	411870	0.0019	-0.843108	27	361364	452832	100471621	TTC23	protein_coding	tetratricopeptide repeat protein 23 isoform X3	762
NW_003217922.1	201649	203230	4.9e-06	-0.784772	37	182849	210148	100473895	FAM118A	protein_coding	protein FAM118A isoform X2	1581
NW_003217922.1	304454	304689	0.00097	0.478081	28	296573	316592	100474401	NUP50	protein_coding	nuclear pore complex protein Nup50	235
NW_003217923.1	459612	462018	0.023	0.285629	37	170326	566308	100476069	HS3ST4	protein_coding	heparan sulfate glucosamine 3-O-sulfotransferase 4	2406
NW_003217923.1	547603	550089	0.042	0.233258	38	170326	566308	100476069	HS3ST4	protein_coding	heparan sulfate glucosamine 3-O-sulfotransferase 4	2486
NW_003217929.1	629252	630455	1.8e-06	-0.736039	35	560167	683515	100464506	PRTG	protein_coding	protogenin	1203
NW_003217933.1	386836	388095	0.0037	-0.747931	25	231423	437471	100470444	CUNH15orf41	protein_coding	uncharacterized protein C15orf41 homolog isoform X2	1259
NW_003217933.1	525183	526753	2.2e-05	-0.639413	33	519926	724162	100470022	MEIS2	protein_coding	homeobox protein Meis2 isoform X5	1570
NW_003217933.1	571519	573645	0.0012	-0.538922	36	519926	724162	100470022	MEIS2	protein_coding	homeobox protein Meis2 isoform X5	2126
NW_003217933.1	669418	670763	0.011	-0.562316	32	519926	724162	100470022	MEIS2	protein_coding	homeobox protein Meis2 isoform X5	1345
NW_003217933.1	679403	681204	5.7e-12	-0.7143	55	519926	724162	100470022	MEIS2	protein_coding	homeobox protein Meis2 isoform X5	1801
NW_003217934.1	876359	877419	0.0001	0.561103	32	871218	902045	100475328	STOML1	protein_coding	stomatin like 1, transcript variant X7	1060
NW_003217936.1	641569	642838	3.1e-06	-0.679784	39	402199	853082	100479250	AGBL1	protein_coding	cytosolic carboxypeptidase 4	1269
NW_003217937.1	623118	623876	0.02	0.36823	39	603755	646470	100481764	TBC1D2B	protein_coding	TBC1 domain family member 2B isoform X4	758
NW_003217938.1	799454	800556	1.9e-06	-0.677482	44	788473	833999	100464089	STX7	protein_coding	syntaxin-7	1102
NW_003217939.1	497161	498163	3e-06	0.469773	47	467042	508668	100474814	ZC3H4	protein_coding	LOW QUALITY PROTEIN: zinc finger CCCH domain-containing protein 4	1002
NW_003217939.1	766215	766909	0.022	0.591452	35	752477	780894	100475329	STRN4	protein_coding	striatin-4 isoform X2	694
NW_003217943.1	297259	298901	1.6e-05	-0.610971	39	240687	558999	100479098	AUTS2	protein_coding	autism susceptibility gene 2 protein	1642
NW_003217943.1	349142	349595	0.012	-0.622512	27	240687	558999	100479098	AUTS2	protein_coding	autism susceptibility gene 2 protein	453
NW_003217943.1	358972	359936	0.0062	-0.512924	35	240687	558999	100479098	AUTS2	protein_coding	autism susceptibility gene 2 protein	964
NW_003217943.1	361718	365376	2.5e-15	-0.683829	75	240687	558999	100479098	AUTS2	protein_coding	autism susceptibility gene 2 protein	3658
NW_003217943.1	371603	372835	2.3e-05	-0.55771	38	240687	558999	100479098	AUTS2	protein_coding	autism susceptibility gene 2 protein	1232
NW_003217943.1	543666	544396	0.013	-0.745841	31	240687	558999	100479098	AUTS2	protein_coding	autism susceptibility gene 2 protein	730
NW_003217948.1	492939	494043	0.024	-0.529842	35	489237	549631	100466258	TXNRD3	protein_coding	thioredoxin reductase 3 isoform X1	1104
NW_003217949.1	475062	475570	0.00017	-0.797814	29	464984	514685	100466999	GMPR	protein_coding	GMP reductase 1 isoform X3	508
NW_003217949.1	505657	506251	0.045	-0.739433	24	464984	514685	100466999	GMPR	protein_coding	GMP reductase 1 isoform X3	594
NW_003217949.1	551031	551377	0.0004	-0.760712	29	514642	905574	100467930	ATXN1	protein_coding	ataxin-1	346
NW_003217949.1	664168	664529	5.7e-05	-0.721277	28	514642	905574	100467930	ATXN1	protein_coding	ataxin-1	361
NW_003217949.1	745933	746427	0.012	0.522423	29	514642	905574	100467930	ATXN1	protein_coding	ataxin-1	494
NW_003217950.1	204557	205170	0.01	-0.428495	35	88602	218558	100469436	KIZ	protein_coding	centrosomal protein kizuna	613
NW_003217951.1	129218	130767	1.6e-05	0.561795	43	101308	157197	100470699	EPN2	protein_coding	epsin-2 isoform X3	1549
NW_003217951.1	147439	147953	0.0089	-0.626993	26	101308	157197	100470699	EPN2	protein_coding	epsin-2 isoform X3	514
NW_003217951.1	782601	784154	0.0029	-0.576632	33	737071	851825	100474051	TOM1L2	protein_coding	TOM1-like protein 2 isoform X4	1553
NW_003217951.1	830933	832002	0.00041	-0.628532	39	737071	851825	100474051	TOM1L2	protein_coding	TOM1-like protein 2 isoform X4	1069
NW_003217952.1	526289	527142	0.018	0.296715	39	482586	554333	100477334	HDLBP	protein_coding	vigilin	853
NW_003217955.1	1017152	1017755	0.01	0.385786	35	963469	1032795	100470780	SFSWAP	protein_coding	splicing factor, suppressor of white-apricot homolog	603
NW_003217957.1	126329	126672	0.00025	-0.496937	35	2115	171222	100472275	TNS3	protein_coding	tensin-3	343
NW_003217959.1	606238	607064	0.012	-0.509445	27	589286	949563	100473546	SETBP1	protein_coding	LOW QUALITY PROTEIN: SET-binding protein	826
NW_003217959.1	628434	629271	0.0012	-0.569108	36	589286	949563	100473546	SETBP1	protein_coding	LOW QUALITY PROTEIN: SET-binding protein	837
NW_003217959.1	916767	917834	9.5e-05	-0.74648	32	589286	949563	100473546	SETBP1	protein_coding	LOW QUALITY PROTEIN: SET-binding protein	1067
NW_003217964.1	965294	966383	0.0028	-0.399281	31	953737	966147	100470446	NPFF	protein_coding	pro-FMRFamide-related neuropeptide FF isoform X2	853
NW_003217964.1	965294	966383	0.0028	-0.399281	31	959612	1047351	100475488	ATF7	protein_coding	cyclic AMP-dependent transcription factor ATF-7 isoform X2	1089
NW_003217966.1	217609	218457	0.01	-0.593012	29	200121	222698	100477230	LYAR	protein_coding	cell growth-regulating nucleolar protein	848
NW_003217971.1	459055	459939	0.0014	-0.68391	25	459044	1022777	100483771	NAV3	protein_coding	neuron navigator 3 isoform X1	884
NW_003217976.1	219640	221073	0.006	0.351446	35	171155	408878	100474053	EFCAB6	protein_coding	EF-hand calcium-binding domain-containing protein 6 isoform X6	1433
NW_003217977.1	476664	477810	3.2e-05	-0.648901	40	441705	519882	100479747	SLC1A3	protein_coding	excitatory amino acid transporter 1 isoform X2	1146
NW_003217981.1	751080	751763	2e-05	0.490152	33	519377	762539	100467598	MCPH1	protein_coding	microcephalin isoform X2	683
NW_003217983.1	1016265	1016635	1.4e-05	-0.601887	39	622675	1033580	100473195	ADCY2	protein_coding	adenylate cyclase type 2	370
NW_003217984.1	325413	326680	0.0093	-0.586816	25	80048	473595	100473711	ROBO1	protein_coding	roundabout homolog 1 isoform X7	1267
NW_003217986.1	82937	83390	0.0045	-0.592652	28	59691	85753	100480693	TM4SF4	protein_coding	transmembrane 4 L6 family member 4	453
NW_003217986.1	206838	207535	6.5e-05	-0.756329	28	99614	230602	100480941	WWTR1	protein_coding	LOW QUALITY PROTEIN: WW domain-containing transcription regulator protein 1	697
NW_003217986.1	509455	510489	0.012	-0.564697	35	506817	511269	100482446	PFN2	protein_coding	profilin-2	1034
NW_003217987.1	264092	264919	0.0081	-0.744625	24	74370	400064	105239423	LOC105239423	protein_coding	receptor-type tyrosine-protein phosphatase N2	827
NW_003217988.1	451812	452538	0.00058	-0.620404	34	159708	492439	100484701	DCLK1	protein_coding	serine/threonine-protein kinase DCLK1 isoform X6	726
NW_003217988.1	722296	723745	2.7e-05	-0.707616	34	561882	1035550	100463751	NBEA	protein_coding	neurobeachin isoform X1	1449
NW_003217994.1	475379	475788	0.0025	0.503555	31	471876	478668	109490272	LOC109490272	lncRNA	uncharacterized LOC109490272	409
NW_003217994.1	475379	475788	0.0025	0.503555	31	473998	496968	100469944	GNA15	protein_coding	guanine nucleotide-binding protein subunit alpha-15 isoform X1	409
NW_003217995.1	836041	837830	1e-08	-0.598616	46	822693	868426	100480103	PTGFRN	protein_coding	prostaglandin F2 receptor negative regulator	1789
NW_003217997.1	223069	224069	0.00038	-0.79496	29	193499	1013501	100481267	LOC100481267	protein_coding	LOW QUALITY PROTEIN: nck-associated protein 5	1000
NW_003217997.1	251663	253581	3.6e-10	-0.509183	58	193499	1013501	100481267	LOC100481267	protein_coding	LOW QUALITY PROTEIN: nck-associated protein 5	1918
NW_003217997.1	310241	311463	0.019	-0.577522	25	193499	1013501	100481267	LOC100481267	protein_coding	LOW QUALITY PROTEIN: nck-associated protein 5	1222
NW_003217998.1	330552	331123	0.0091	-0.592074	37	162155	395461	100481514	ZFHX3	protein_coding	zinc finger homeobox protein 3 isoform X1	571
NW_003217998.1	356580	357659	0.015	-0.572891	23	162155	395461	100481514	ZFHX3	protein_coding	zinc finger homeobox protein 3 isoform X1	1079
NW_003217999.1	453100	453728	6.5e-06	-0.544567	38	428211	478544	100464760	RFFL	protein_coding	E3 ubiquitin-protein ligase rififylin isoform X2	628
NW_003217999.1	463148	463616	0.0092	-0.713455	26	428211	478544	100464760	RFFL	protein_coding	E3 ubiquitin-protein ligase rififylin isoform X2	468
NW_003218000.1	116428	117382	0.0025	-0.694522	32	13711	384055	100469014	KIAA0825	protein_coding	uncharacterized protein KIAA0825 homolog	954
NW_003218000.1	150734	152671	0.0011	-0.621209	29	13711	384055	100469014	KIAA0825	protein_coding	uncharacterized protein KIAA0825 homolog	1937
NW_003218001.1	30583	31668	0.0006	-0.718302	39	7733	316984	100469262	DYM	protein_coding	dymeclin	1085
NW_003218002.1	37404	38907	0.0043	-0.756117	27	20840	109707	100470025	LEPROT	protein_coding	leptin receptor gene-related protein isoform X1	1503
NW_003218002.1	443386	444078	0.00081	-0.674802	30	368838	806736	100470530	PDE4B	protein_coding	cAMP-specific 3',5'-cyclic phosphodiesterase 4B isoform X3	692
NW_003218002.1	785667	786750	0.0076	-0.565196	24	368838	806736	100470530	PDE4B	protein_coding	cAMP-specific 3',5'-cyclic phosphodiesterase 4B isoform X3	1083
NW_003218002.1	788367	788847	0.0055	-0.52327	28	368838	806736	100470530	PDE4B	protein_coding	cAMP-specific 3',5'-cyclic phosphodiesterase 4B isoform X3	480
NW_003218003.1	685577	686176	0.019	-0.55371	27	585659	905626	100473389	ALK	protein_coding	LOW QUALITY PROTEIN: ALK tyrosine kinase receptor	599
NW_003218007.1	303547	304183	0.018	-0.602226	23	213141	478894	100479851	BBX	protein_coding	HMG box transcription factor BBX isoform X1	636
NW_003218013.1	672051	672378	0.0079	-0.69423	24	665601	788874	100481940	ATP13A4	protein_coding	probable cation-transporting ATPase 13A4 isoform X3	327
NW_003218015.1	392870	394354	0.00042	-0.655314	33	341772	488930	100484204	KIF5C	protein_coding	kinesin heavy chain	1484
NW_003218015.1	447733	449854	8.1e-07	-0.527187	51	341772	488930	100484204	KIF5C	protein_coding	kinesin heavy chain	2121
NW_003218016.1	103103	106905	0.0042	0.189505	78	73859	213632	100484704	DCDC2	protein_coding	doublecortin domain-containing protein 2	3802
NW_003218016.1	151001	152066	1.3e-06	-0.693549	37	73859	213632	100484704	DCDC2	protein_coding	doublecortin domain-containing protein 2	1065
NW_003218017.1	315885	316485	0.00032	0.576473	37	315941	318012	109490314	TRNAC-GCA	tRNA	tRNA-Cys	544
NW_003218019.1	361380	362103	0.004	-0.737964	27	272447	436507	100472375	MTUS1	protein_coding	microtubule-associated tumor suppressor 1 isoform X5	723
NW_003218021.1	740396	742403	0.0076	0.480047	43	739334	771010	100476577	CYTIP	protein_coding	cytohesin-interacting protein	2007
NW_003218022.1	153690	154721	0.025	-0.653955	27	109647	224267	100478089	TRAK1	protein_coding	LOW QUALITY PROTEIN: trafficking kinesin-binding protein 1	1031
NW_003218022.1	176917	178174	0.0056	-0.660208	38	109647	224267	100478089	TRAK1	protein_coding	LOW QUALITY PROTEIN: trafficking kinesin-binding protein 1	1257
NW_003218022.1	188257	189274	1.7e-06	0.577847	41	109647	224267	100478089	TRAK1	protein_coding	LOW QUALITY PROTEIN: trafficking kinesin-binding protein 1	1017
NW_003218022.1	824572	825085	0.00075	-0.754737	27	316444	918173	100477584	ULK4	protein_coding	serine/threonine-protein kinase ULK4 isoform X2	513
NW_003218027.1	898728	899108	0.027	0.418315	27	855162	910599	100474056	CHD5	protein_coding	chromodomain-helicase-DNA-binding protein 5	380
NW_003218028.1	957190	958592	0.0014	-0.572782	33	731302	1001283	100475818	RGL1	protein_coding	ral guanine nucleotide dissociation stimulator-like 1 isoform X2	1402
NW_003218036.1	696833	697855	0.028	-0.568467	30	656640	948114	105239614	LOC105239614	protein_coding	zinc transporter ZIP11-like	1022
NW_003218037.1	984524	985505	4.2e-06	0.502475	41	972058	986661	105239624	LOC105239624	lncRNA	uncharacterized LOC105239624	981
NW_003218040.1	749691	752207	0.011	0.225383	49	493668	786125	100466851	PKNOX2	protein_coding	homeobox protein PKNOX2	2516
NW_003218043.1	662383	663596	0.028	0.408862	30	575796	755293	100484030	MAP4K3	protein_coding	mitogen-activated protein kinase kinase kinase kinase 3	1213
NW_003218044.1	114170	114854	0.0017	-0.494625	26	42273	427178	100484540	INPP4B	protein_coding	type II inositol 3,4-bisphosphate 4-phosphatase isoform X3	684
NW_003218050.1	163002	163195	0.038	0.618156	22	50506	252012	105239677	LOC105239677	protein_coding	mitotic spindle assembly checkpoint protein MAD1 isoform X4	193
NW_003218053.1	411606	412273	0.026	0.357312	27	403873	823836	100480362	XKR4	protein_coding	LOW QUALITY PROTEIN: XK-related protein 4	667
NW_003218054.1	58412	59084	0.044	-0.736122	23	20103	385895	100480616	CLSTN2	protein_coding	calsyntenin-2	672
NW_003218054.1	861193	861858	0.0019	-0.777656	27	815530	936947	100481112	NMNAT3	protein_coding	nicotinamide/nicotinic acid mononucleotide adenylyltransferase 3 isoform X3	665
NW_003218064.1	670587	671377	0.043	0.55718	23	666844	677286	100479855	ZYX	protein_coding	zyxin	790
NW_003218065.1	48398	49020	0.011	-0.456136	29	23487	358975	100480865	PATJ	protein_coding	inaD-like protein isoform X2	622
NW_003218065.1	591905	592969	1.7e-05	-0.735555	41	581961	753939	100481611	NFIA	protein_coding	nuclear factor 1 A-type	1064
NW_003218068.1	796222	797616	0.0072	-0.579579	24	763557	806947	109490381	LOC109490381	lncRNA	uncharacterized LOC109490381	1394
NW_003218069.1	78409	80212	1.1e-06	-0.497333	54	12639	558944	100466108	USH2A	protein_coding	usherin	1803
NW_003218069.1	577826	579265	0.022	0.304519	28	560970	613828	100466354	KCTD3	protein_coding	BTB/POZ domain-containing protein KCTD3 isoform X1	1439
NW_003218072.1	466218	466839	0.0058	-0.436266	29	378542	575481	100469869	OSBPL10	protein_coding	oxysterol-binding protein-related protein 10	621
NW_003218072.1	510646	511115	0.015	-0.668036	23	378542	575481	100469869	OSBPL10	protein_coding	oxysterol-binding protein-related protein 10	469
NW_003218074.1	673539	674395	0.031	0.609836	21	651752	678370	109490397	LOC109490397	lncRNA	uncharacterized LOC109490397	856
NW_003218076.1	566820	567294	0.02	-0.739582	24	532773	574517	100484371	WDR37	protein_coding	WD repeat-containing protein 37 isoform X2	474
NW_003218076.1	635047	635676	0.00022	-0.670164	33	616164	807525	100484625	ADARB2	protein_coding	double-stranded RNA-specific editase B2	629
NW_003218077.1	602465	604864	1.5e-07	0.294706	59	534174	642788	100465173	DNMBP	protein_coding	dynamin-binding protein isoform X3	2399
NW_003218085.1	120615	121406	0.011	-0.590638	28	120060	142195	100477737	CUNH8orf76	protein_coding	uncharacterized protein C8orf76 homolog	791
NW_003218086.1	542886	543574	0.0019	-0.53973	31	492043	553690	100483617	GUCY1A3	protein_coding	guanylate cyclase soluble subunit alpha-3	688
NW_003218088.1	752927	753840	0.0013	-0.561945	34	633336	789734	105239821	LOC105239821	protein_coding	LOW QUALITY PROTEIN: zinc finger protein GLIS3-like	913
NW_003218090.1	530455	531465	0.0025	-0.700583	34	105204	586122	100467100	ZNF407	protein_coding	zinc finger protein 407 isoform X4	1010
NW_003218092.1	75699	77606	0.0043	-0.442487	53	53277	120132	100470281	MED27	protein_coding	mediator of RNA polymerase II transcription subunit 27	1907
NW_003218092.1	452999	453708	0.038	-0.617669	22	395835	521328	100468861	CFAP77	protein_coding	cilia- and flagella-associated protein 77	709
NW_003218092.1	459808	461138	0.011	-0.464986	34	395835	521328	100468861	CFAP77	protein_coding	cilia- and flagella-associated protein 77	1330
NW_003218092.1	580082	580848	0.0058	-0.615978	37	540342	611262	100471285	DDX31	protein_coding	probable ATP-dependent RNA helicase DDX31	766
NW_003218092.1	660172	661539	4.7e-14	-0.656659	65	643261	762590	100469362	AK8	protein_coding	adenylate kinase 8 isoform X2	1367
NW_003218092.1	675467	676216	0.023	-0.718921	25	643261	762590	100469362	AK8	protein_coding	adenylate kinase 8 isoform X2	749
NW_003218092.1	840198	840736	0.00011	0.72283	33	836876	850254	100469870	GFI1B	protein_coding	zinc finger protein Gfi-1b isoform X2	538
NW_003218093.1	591576	592771	0.00013	0.5577	44	561966	625884	100478093	CFAP74	protein_coding	cilia- and flagella-associated protein 74	1195
NW_003218097.1	281415	282465	7.9e-10	-0.679176	47	21067	469204	100482021	PCSK5	protein_coding	proprotein convertase subtilisin/kexin type 5 isoform X2	1050
NW_003218102.1	183701	184867	0.00024	-0.600183	26	31401	379668	100464354	PDZRN4	protein_coding	LOW QUALITY PROTEIN: PDZ domain-containing RING finger protein 4	1166
NW_003218104.1	824068	824890	0.01	-0.523015	26	817263	919039	100468267	FGFR2	protein_coding	fibroblast growth factor receptor 2 isoform X11	822
NW_003218104.1	868523	870284	5.6e-11	-0.736436	53	817263	919039	100468267	FGFR2	protein_coding	fibroblast growth factor receptor 2 isoform X11	1761
NW_003218104.1	876468	877694	0.0001	-0.620481	46	817263	919039	100468267	FGFR2	protein_coding	fibroblast growth factor receptor 2 isoform X11	1226
NW_003218105.1	153607	154379	0.02	-0.444798	25	99078	158693	100473715	SMURF2	protein_coding	E3 ubiquitin-protein ligase SMURF2	772
NW_003218105.1	156972	157266	3.5e-06	-0.564222	44	99078	158693	100473715	SMURF2	protein_coding	E3 ubiquitin-protein ligase SMURF2	294
NW_003218105.1	596854	597903	0.0037	0.53331	41	595602	612840	100474729	ICAM2	protein_coding	intercellular adhesion molecule 2 isoform X3	1049
NW_003218109.1	497023	497551	1.5e-05	-0.7006	38	458539	610913	100480766	SEL1L3	protein_coding	protein sel-1 homolog 3 isoform X3	528
NW_003218109.1	572081	572717	0.017	-0.601408	27	458539	610913	100480766	SEL1L3	protein_coding	protein sel-1 homolog 3 isoform X3	636
NW_003218109.1	583373	583784	0.012	0.626503	27	458539	610913	100480766	SEL1L3	protein_coding	protein sel-1 homolog 3 isoform X3	411
NW_003218114.1	683791	685126	6.8e-07	0.5677	48	661898	762406	100479753	ARHGEF7	protein_coding	rho guanine nucleotide exchange factor 7 isoform X5	1335
NW_003218115.1	522096	523048	0.0092	-0.494881	38	483408	670068	100480263	RORB	protein_coding	nuclear receptor ROR-beta	952
NW_003218115.1	711333	712841	5.3e-09	-0.724295	54	706184	848635	100480512	TRPM6	protein_coding	transient receptor potential cation channel subfamily M member 6	1508
NW_003218115.1	726769	728639	2e-07	-0.71932	46	706184	848635	100480512	TRPM6	protein_coding	transient receptor potential cation channel subfamily M member 6	1870
NW_003218117.1	187525	189405	0.00073	-0.600609	40	121930	277523	100481272	HELZ	protein_coding	probable helicase with zinc finger domain isoform X1	1880
NW_003218117.1	517596	518609	0.0049	-0.551991	33	384856	611148	100482449	PITPNC1	protein_coding	cytoplasmic phosphatidylinositol transfer protein 1 isoform X2	1013
NW_003218122.1	844360	846416	2.6e-05	0.329253	50	800663	850053	100470451	LURAP1L	protein_coding	leucine rich adaptor protein 1-like	2056
NW_003218123.1	620854	622709	0.0062	0.227742	44	410483	869112	100472198	FHOD3	protein_coding	LOW QUALITY PROTEIN: FH1/FH2 domain-containing protein 3	1855
NW_003218126.1	579800	580575	0.0054	-0.617528	30	544882	771428	100475742	CCBE1	protein_coding	collagen and calcium-binding EGF domain-containing protein 1 isoform X1	775
NW_003218126.1	716602	717298	4.6e-07	0.805839	40	544882	771428	100475742	CCBE1	protein_coding	collagen and calcium-binding EGF domain-containing protein 1 isoform X1	696
NW_003218135.1	544961	545974	7.8e-07	-0.72766	36	522084	828230	100471382	SHROOM3	protein_coding	protein Shroom3 isoform X2	1013
NW_003218135.1	555831	556705	0.012	-0.732318	29	522084	828230	100471382	SHROOM3	protein_coding	protein Shroom3 isoform X2	874
NW_003218135.1	691014	692089	0.00014	-0.595661	35	522084	828230	100471382	SHROOM3	protein_coding	protein Shroom3 isoform X2	1075
NW_003218136.1	528927	530399	0.00047	-0.62669	30	521081	568209	100472788	NEIL3	protein_coding	LOW QUALITY PROTEIN: endonuclease 8-like 3	1472
NW_003218136.1	532046	533402	8.2e-08	-0.80392	44	521081	568209	100472788	NEIL3	protein_coding	LOW QUALITY PROTEIN: endonuclease 8-like 3	1356
NW_003218137.1	355921	358595	0.011	0.211516	38	204148	399089	100473296	GAREM1	protein_coding	GRB2-associated and regulator of MAPK protein 1 isoform X2	2674
NW_003218152.1	330127	331489	7.7e-16	-0.803588	72	254823	426358	100471630	SLC22A23	protein_coding	LOW QUALITY PROTEIN: solute carrier family 22 member 23	1362
NW_003218153.1	388958	389656	0.0021	-0.782733	28	386645	414890	100473045	DUSP14	protein_coding	dual specificity protein phosphatase 14	698
NW_003218154.1	455534	456572	9.1e-06	0.532263	33	427247	476283	100479754	TRAP1	protein_coding	heat shock protein 75 kDa, mitochondrial	1038
NW_003218164.1	440045	441473	0.00021	0.478245	46	390792	457364	100468615	IRAK2	protein_coding	interleukin-1 receptor-associated kinase-like 2 isoform X1	1428
NW_003218166.1	763565	764587	0.029	-0.543159	30	631442	858407	100484456	PCSK2	protein_coding	neuroendocrine convertase 2	1022
NW_003218168.1	641192	642264	0.0025	-0.743556	30	614009	691708	100466020	TBC1D22B	protein_coding	TBC1 domain family member 22B	1072
NW_003218169.1	321192	322067	0.044	-0.717303	23	317607	675594	100467178	BACH2	protein_coding	transcription regulator protein BACH2 isoform X5	875
NW_003218169.1	391274	392363	1.2e-06	-0.629731	42	317607	675594	100467178	BACH2	protein_coding	transcription regulator protein BACH2 isoform X5	1089
NW_003218179.1	798860	799608	0.0048	0.614035	27	655785	802689	100469117	EPHA4	protein_coding	ephrin type-A receptor 4 isoform X2	748
NW_003218183.1	697497	697679	0.047	-0.638649	24	680499	747551	100473719	CHST8	protein_coding	carbohydrate sulfotransferase 8	182
NW_003218187.1	91873	92940	5.5e-06	-0.620075	44	13933	154975	100477921	PCSK6	protein_coding	proprotein convertase subtilisin/kexin type 6	1067
NW_003218187.1	143403	144955	2.9e-17	-0.687176	70	13933	154975	100477921	PCSK6	protein_coding	proprotein convertase subtilisin/kexin type 6	1552
NW_003218190.1	240673	242661	0.039	0.285622	38	131857	483143	100481196	RYR3	protein_coding	LOW QUALITY PROTEIN: ryanodine receptor 3	1988
NW_003218192.1	672694	673439	0.0028	-0.593758	34	420912	699325	100482198	PREX2	protein_coding	phosphatidylinositol 3,4,5-trisphosphate-dependent Rac exchanger 2 protein isoform X1	745
NW_003218196.1	522124	522969	0.00014	-0.499417	35	496669	746218	100467865	RPH3A	protein_coding	rabphilin-3A	845
NW_003218198.1	216191	217071	0.00018	-0.553028	29	7628	239386	105240193	NPAS3	protein_coding	LOW QUALITY PROTEIN: neuronal PAS domain-containing protein 3	880
NW_003218199.1	712498	713619	0.0097	-0.515889	32	689259	737057	100472630	FGFR1	protein_coding	fibroblast growth factor receptor 1 isoform X4	1121
NW_003218203.1	426081	430132	0.0055	0.219471	71	24633	479398	105240207	LOC105240207	protein_coding	kin of IRRE-like protein 3	4051
NW_003218210.1	748174	749625	0.0025	0.532855	29	747643	776105	100466932	PLEK	protein_coding	pleckstrin isoform X2	1451
NW_003218215.1	228249	228956	0.00046	0.380829	38	210335	290949	100478504	IGF2R	protein_coding	cation-independent mannose-6-phosphate receptor	707
NW_003218221.1	125770	126282	0.048	0.276725	25	780	262821	105240273	LOC105240273	protein_coding	partitioning defective 3 homolog isoform X2	512
NW_003218225.1	479007	480494	6e-08	-0.608796	61	185259	612575	100479508	ESRRG	protein_coding	estrogen-related receptor gamma isoform X1	1487
NW_003218227.1	131939	132541	0.028	-0.506963	31	8694	136768	100464853	LOC100464853	protein_coding	guanine nucleotide-binding protein G(q) subunit alpha	602
NW_003218228.1	291311	292004	0.045	-0.613223	25	219616	688263	100466606	SLC25A21	protein_coding	mitochondrial 2-oxodicarboxylate carrier	693
NW_003218231.1	713949	714521	0.046	-0.639819	24	708866	720027	105240316	LOC105240316	lncRNA	uncharacterized LOC105240316, transcript variant X2	572
NW_003218240.1	483485	485328	2.6e-05	0.263116	42	411793	492367	100481618	DCBLD2	protein_coding	discoidin, CUB and LCCL domain-containing protein 2	1843
NW_003218242.1	589694	590310	0.024	-0.497942	26	293091	758383	100465273	SNX29	protein_coding	sorting nexin-29 isoform X2	616
NW_003218242.1	640280	640678	0.0055	-0.330802	29	293091	758383	100465273	SNX29	protein_coding	sorting nexin-29 isoform X2	398
NW_003218244.1	345749	346511	0.00074	-0.607536	26	209530	432494	100466755	COL14A1	protein_coding	collagen alpha-1(XIV) chain isoform X3	762
NW_003218250.1	633273	634392	0.013	0.445201	33	615175	635806	100474150	TIE1	protein_coding	LOW QUALITY PROTEIN: tyrosine-protein kinase receptor Tie-1	1119
NW_003218253.1	232113	232676	0.0022	0.422939	37	197793	247513	100481446	PRDM2	protein_coding	PR domain zinc finger protein 2 isoform X2	563
NW_003218255.1	700914	701331	0.0037	0.61409	25	641900	716006	100468271	PRPF18	protein_coding	pre-mRNA-splicing factor 18 isoform X4	417
NW_003218259.1	622865	624517	8.7e-08	-0.667103	55	527471	624681	100470790	RCAN2	protein_coding	calcipressin-2	1652
NW_003218261.1	526238	526833	0.01	0.649376	28	520387	585879	100475746	ARSG	protein_coding	arylsulfatase G isoform X1	595
NW_003218261.1	627708	628713	0.001	0.470288	31	623196	632584	100474736	AMZ2	protein_coding	archaemetzincin-2	1005
NW_003218265.1	738718	739351	0.0001	0.462856	33	651869	764474	100481199	SNCAIP	protein_coding	synphilin-1 isoform X2	633
NW_003218269.1	296096	296962	0.013	0.551044	32	283430	313959	100467764	RTEL1	protein_coding	LOW QUALITY PROTEIN: regulator of telomere elongation helicase 1	866
NW_003218274.1	141824	142224	0.0094	-0.651053	28	8697	157692	100477591	NEDD4L	protein_coding	E3 ubiquitin-protein ligase NEDD4-like isoform X2	400
NW_003218274.1	509464	511921	0.0055	-0.532839	38	507353	611788	100478350	ZNF532	protein_coding	zinc finger protein 532 isoform X2	2457
NW_003218276.1	279933	280879	0.00083	0.508447	39	261198	314867	100481275	DIDO1	protein_coding	death-inducer obliterator 1	946
NW_003218276.1	312837	313363	0.017	-0.503934	37	261198	314867	100481275	DIDO1	protein_coding	death-inducer obliterator 1	526
NW_003218281.1	448958	449460	0.00012	-0.454452	35	160521	468703	100465611	CDC42BPA	protein_coding	serine/threonine-protein kinase MRCK alpha isoform X11	502
NW_003218281.1	461115	461679	0.0058	-0.775077	29	160521	468703	100465611	CDC42BPA	protein_coding	serine/threonine-protein kinase MRCK alpha isoform X11	564
NW_003218282.1	515507	516750	0.027	0.284825	32	357358	572700	100468521	PLCH1	protein_coding	1-phosphatidylinositol 4,5-bisphosphate phosphodiesterase eta-1	1243
NW_003218284.1	284067	284900	0.0012	0.537217	30	191285	418186	100469773	TBC1D1	protein_coding	TBC1 domain family member 1 isoform X3	833
NW_003218284.1	296251	296758	0.0044	-0.483287	29	191285	418186	100469773	TBC1D1	protein_coding	TBC1 domain family member 1 isoform X3	507
NW_003218284.1	368069	369241	0.012	0.282943	36	191285	418186	100469773	TBC1D1	protein_coding	TBC1 domain family member 1 isoform X3	1172
NW_003218285.1	47457	48142	5.6e-06	-0.72794	36	6906	86008	100471292	MBP	protein_coding	myelin basic protein isoform X4	685
NW_003218285.1	85087	85691	0.028	0.392448	32	6906	86008	100471292	MBP	protein_coding	myelin basic protein isoform X4	604
NW_003218285.1	474179	474859	0.00013	0.57324	36	424414	510358	100472040	ZNF516	protein_coding	LOW QUALITY PROTEIN: zinc finger protein 516	680
NW_003218289.1	157620	160538	0.0031	0.184189	61	53665	359161	100472538	DNAH11	protein_coding	LOW QUALITY PROTEIN: dynein heavy chain 11, axonemal	2918
NW_003218289.1	267458	269704	0.0017	0.191229	52	53665	359161	100472538	DNAH11	protein_coding	LOW QUALITY PROTEIN: dynein heavy chain 11, axonemal	2246
NW_003218289.1	320187	321850	1.6e-07	-0.552398	49	53665	359161	100472538	DNAH11	protein_coding	LOW QUALITY PROTEIN: dynein heavy chain 11, axonemal	1663
NW_003218289.1	397405	398490	0.021	-0.647792	25	357059	401160	100472794	CDCA7L	protein_coding	cell division cycle-associated 7-like protein isoform X1	1085
NW_003218289.1	572151	572781	0.0015	-0.652714	27	537546	722986	100472289	RAPGEF5	protein_coding	rap guanine nucleotide exchange factor 5 isoform X4	630
NW_003218292.1	230878	231223	0.0023	-0.680955	28	164805	523815	100479940	CUX1	protein_coding	protein CASP isoform X4	345
NW_003218292.1	232645	233084	0.0017	-0.841417	26	164805	523815	100479940	CUX1	protein_coding	protein CASP isoform X4	439
NW_003218292.1	282620	283161	0.026	0.434556	28	164805	523815	100479940	CUX1	protein_coding	protein CASP isoform X4	541
NW_003218292.1	365958	366811	1.7e-05	-0.82311	31	164805	523815	100479940	CUX1	protein_coding	protein CASP isoform X4	853
NW_003218292.1	405434	406187	0.00051	0.565302	32	164805	523815	100479940	CUX1	protein_coding	protein CASP isoform X4	753
NW_003218292.1	469971	470813	0.0018	-0.772674	31	164805	523815	100479940	CUX1	protein_coding	protein CASP isoform X4	842
NW_003218292.1	471152	471751	7.9e-05	-0.802362	32	164805	523815	100479940	CUX1	protein_coding	protein CASP isoform X4	599
NW_003218293.1	52140	52889	0.0019	0.630602	28	51363	208512	100482957	IQGAP2	protein_coding	ras GTPase-activating-like protein IQGAP2 isoform X4	749
NW_003218293.1	193349	194130	0.028	0.34966	32	51363	208512	100482957	IQGAP2	protein_coding	ras GTPase-activating-like protein IQGAP2 isoform X4	781
NW_003218293.1	605684	606504	0.027	-0.572647	32	583804	721483	105240500	LOC105240500	protein_coding	high affinity cAMP-specific and IBMX-insensitive 3',5'-cyclic phosphodiesterase 8B-like	820
NW_003218295.1	78281	79122	0.00054	-0.727384	33	23573	154980	100465529	LOC100465529	protein_coding	LOW QUALITY PROTEIN: myocyte-specific enhancer factor 2A	841
NW_003218296.1	213812	214358	0.004	-0.515289	28	69586	416240	100466759	SLC2A13	protein_coding	proton myo-inositol cotransporter	546
NW_003218299.1	61555	62598	7.9e-08	-0.44665	44	3003	365066	100474070	HIVEP3	protein_coding	LOW QUALITY PROTEIN: transcription factor HIVEP3	1043
NW_003218299.1	72530	73427	0.026	-0.425831	27	3003	365066	100474070	HIVEP3	protein_coding	LOW QUALITY PROTEIN: transcription factor HIVEP3	897
NW_003218299.1	217450	217984	4.1e-05	-0.665668	33	3003	365066	100474070	HIVEP3	protein_coding	LOW QUALITY PROTEIN: transcription factor HIVEP3	534
NW_003218304.1	488013	488868	0.0013	-0.489808	32	457394	605418	100481370	CDH11	protein_coding	cadherin-11	855
NW_003218311.1	26037	27349	0.0096	-0.558812	35	4261	53299	105240557	LOC105240557	protein_coding	sushi domain-containing protein 1 isoform X1	1312
NW_003218311.1	546440	547563	7.4e-06	0.525393	40	493162	601426	100473465	SNX30	protein_coding	sorting nexin-30	1123
NW_003218313.1	167445	168172	0.00088	-0.621431	27	165333	204180	100477246	RABL3	protein_coding	rab-like protein 3	727
NW_003218316.1	231389	232124	0.038	0.496248	22	186212	572991	105240573	LOC105240573	lncRNA	uncharacterized LOC105240573, transcript variant X2	735
NW_003218316.1	254083	255234	4.8e-10	-0.739692	45	186212	572991	105240573	LOC105240573	lncRNA	uncharacterized LOC105240573, transcript variant X2	1151
NW_003218316.1	313932	314333	0.0028	0.437754	32	186212	572991	105240573	LOC105240573	lncRNA	uncharacterized LOC105240573, transcript variant X2	401
NW_003218316.1	328001	328418	0.038	0.462003	34	186212	572991	105240573	LOC105240573	lncRNA	uncharacterized LOC105240573, transcript variant X2	417
NW_003218316.1	569245	570048	0.027	-0.730504	30	186212	572991	105240573	LOC105240573	lncRNA	uncharacterized LOC105240573, transcript variant X2	803
NW_003218319.1	426693	428389	2e-09	-0.434554	52	349571	450657	100465355	SPAG9	protein_coding	C-Jun-amino-terminal kinase-interacting protein 4 isoform X5	1696
NW_003218325.1	407105	408098	0.01	-0.636079	27	214827	728904	100480703	ROBO2	protein_coding	roundabout homolog 2 isoform X1	993
NW_003218326.1	482187	483477	0.0038	0.271027	43	444744	728441	100481951	DPP6	protein_coding	dipeptidyl aminopeptidase-like protein 6	1290
NW_003218326.1	518341	518686	0.004	-0.570949	29	444744	728441	100481951	DPP6	protein_coding	dipeptidyl aminopeptidase-like protein 6	345
NW_003218334.1	583242	584020	3.7e-05	-0.716104	32	555862	657292	100482533	ZHX2	protein_coding	zinc fingers and homeoboxes protein 2	778
NW_003218335.1	84036	85806	3e-05	-0.490819	46	82613	160191	100483707	TEAD1	protein_coding	transcriptional enhancer factor TEF-1 isoform X1	1770
NW_003218337.1	490341	490781	0.0033	0.288542	24	488431	569127	100468871	EXD3	protein_coding	exonuclease mut-7 homolog isoform X4	440
NW_003218342.1	263393	264897	0.032	0.234362	41	196661	453618	100481620	SDK2	protein_coding	LOW QUALITY PROTEIN: protein sidekick-2	1504
NW_003218344.1	340735	341571	1.5e-05	-0.623618	38	337684	534691	100483625	TGFBR3	protein_coding	transforming growth factor beta receptor type 3 isoform X1	836
NW_003218346.1	616663	617774	0.026	-0.644686	27	606877	659083	100465277	UBE2F	protein_coding	NEDD8-conjugating enzyme UBE2F isoform X3	1111
NW_003218353.1	215264	215611	0.025	-0.868033	30	142904	357237	100479692	PLXNA2	protein_coding	plexin-A2	347
NW_003218353.1	298916	299834	2.8e-05	-0.690887	36	142904	357237	100479692	PLXNA2	protein_coding	plexin-A2	918
NW_003218353.1	624206	625555	1.3e-05	0.588318	38	612472	627617	105240679	LOC105240679	lncRNA	uncharacterized LOC105240679, transcript variant X2	1349
NW_003218356.1	255909	256510	1.2e-06	-0.700552	38	146290	296843	100482626	GPD2	protein_coding	glycerol-3-phosphate dehydrogenase, mitochondrial isoform X1	601
NW_003218357.1	201722	202399	0.00048	-0.58921	34	177250	496070	100482873	CADM1	protein_coding	cell adhesion molecule 1 isoform X1	677
NW_003218357.1	227047	228236	0.014	-0.659113	32	177250	496070	100482873	CADM1	protein_coding	cell adhesion molecule 1 isoform X1	1189
NW_003218357.1	406225	407406	0.0062	-0.530031	31	177250	496070	100482873	CADM1	protein_coding	cell adhesion molecule 1 isoform X1	1181
NW_003218357.1	430359	430731	0.0051	-0.6821	22	177250	496070	100482873	CADM1	protein_coding	cell adhesion molecule 1 isoform X1	372
NW_003218358.1	590731	591533	0.0039	-0.538658	37	558606	604456	100483377	MN1	protein_coding	LOW QUALITY PROTEIN: transcriptional activator MN1	802
NW_003218358.1	592119	592368	0.0082	-0.487272	26	558606	604456	100483377	MN1	protein_coding	LOW QUALITY PROTEIN: transcriptional activator MN1	249
NW_003218358.1	595386	596599	0.0023	-0.566718	30	558606	604456	100483377	MN1	protein_coding	LOW QUALITY PROTEIN: transcriptional activator MN1	1213
NW_003218361.1	220192	220756	0.0018	-0.622131	28	15004	293883	109490709	SORCS2	protein_coding	VPS10 domain-containing receptor SorCS2	564
NW_003218361.1	597749	598539	0.0022	-0.754454	28	521257	604540	100464017	KIAA0232	protein_coding	uncharacterized protein KIAA0232 homolog isoform X2	790
NW_003218362.1	479278	479673	0.012	-0.517173	27	459435	482578	100468773	YPEL1	protein_coding	protein yippee-like 1	395
NW_003218363.1	164522	165646	1e-05	-0.715356	35	80504	687817	100470793	MAGI1	protein_coding	membrane-associated guanylate kinase, WW and PDZ domain-containing protein 1 isoform X8	1124
NW_003218363.1	236649	238944	0.0012	-0.471159	42	80504	687817	100470793	MAGI1	protein_coding	membrane-associated guanylate kinase, WW and PDZ domain-containing protein 1 isoform X8	2295
NW_003218368.1	128545	129356	0.0018	-0.700623	30	89572	218190	100473903	ERI3	protein_coding	ERI1 exoribonuclease 3 isoform X3	811
NW_003218373.1	486797	487495	0.0014	0.580231	28	482536	500381	100467436	SERPINB2	protein_coding	plasminogen activator inhibitor 2	698
NW_003218374.1	158914	160431	0.00026	-0.599663	44	22841	258565	100468940	LHFP	protein_coding	lipoma HMGIC fusion partner	1517
NW_003218383.1	440076	440861	1.4e-05	-0.692184	36	317312	480896	100468872	RARB	protein_coding	retinoic acid receptor beta isoform X2	785
NW_003218385.1	66200	66639	0.023	0.283866	26	59637	86904	100470291	ST3GAL4	protein_coding	CMP-N-acetylneuraminate-beta-galactosamide-alpha-2,3-sialyltransferase 4 isoform X3	439
NW_003218385.1	362833	364052	0.00022	-0.546571	41	360683	457027	100472205	CDON	protein_coding	cell adhesion molecule-related/down-regulated by oncogenes	1219
NW_003218391.1	372449	373876	0.021	-0.637483	24	313328	440919	100482029	GNG2	protein_coding	guanine nucleotide-binding protein G(I)/G(S)/G(O) subunit gamma-2 isoform X2	1427
NW_003218392.1	23238	23643	0.027	-0.736179	20	12827	196613	100484382	LDLRAD3	protein_coding	LOW QUALITY PROTEIN: low-density lipoprotein receptor class A domain-containing protein 3	405
NW_003218392.1	161778	163140	3.6e-07	-0.703647	44	12827	196613	100484382	LDLRAD3	protein_coding	LOW QUALITY PROTEIN: low-density lipoprotein receptor class A domain-containing protein 3	1362
NW_003218392.1	166311	167391	0.023	-0.747256	25	12827	196613	100484382	LDLRAD3	protein_coding	LOW QUALITY PROTEIN: low-density lipoprotein receptor class A domain-containing protein 3	1080
NW_003218392.1	501541	502436	0.001	-0.695647	30	476765	540725	100483710	CUNH11orf74	protein_coding	uncharacterized protein C11orf74 homolog isoform X1	895
NW_003218395.1	338509	339143	0.0041	0.375954	26	293388	371576	100472042	LOC100472042	protein_coding	ATP-binding cassette sub-family A member 17-like	634
NW_003218397.1	173215	173473	0.027	-0.725883	20	150123	464953	100478007	PRKCB	protein_coding	protein kinase C beta type	258
NW_003218403.1	539822	540636	0.013	-0.687732	22	368046	553772	100467438	KIAA0556	protein_coding	protein KIAA0556 homolog	814
NW_003218406.1	238472	239184	0.00047	-0.653462	32	230173	543447	100470208	STAU2	protein_coding	double-stranded RNA-binding protein Staufen homolog 2 isoform X7	712
NW_003218407.1	187925	188605	0.021	-0.638592	24	171922	283545	100470969	CTBP2	protein_coding	C-terminal-binding protein 2 isoform X1	680
NW_003218407.1	247850	248832	1.5e-05	-0.681324	47	171922	283545	100470969	CTBP2	protein_coding	C-terminal-binding protein 2 isoform X1	982
NW_003218411.1	269835	270715	4.6e-10	-0.680802	50	243893	360732	105240860	LOC105240860	lncRNA	uncharacterized LOC105240860	880
NW_003218411.1	283693	284645	1.6e-05	-0.519406	46	243893	360732	105240860	LOC105240860	lncRNA	uncharacterized LOC105240860	952
NW_003218413.1	520523	521111	0.018	-0.550356	24	423335	602407	100476757	ZBTB16	protein_coding	zinc finger and BTB domain-containing protein 16	588
NW_003218414.1	181504	182210	0.038	0.64169	22	57359	235695	100478512	ITGA8	protein_coding	integrin alpha-8	706
NW_003218422.1	349874	350513	0.026	-0.660257	28	224863	396924	100464856	GPATCH2	protein_coding	G patch domain-containing protein 2 isoform X3	639
NW_003218426.1	395000	396139	0.016	0.74828	23	328409	433377	105240896	LOC105240896	lncRNA	uncharacterized LOC105240896	1139
NW_003218435.1	186858	188299	2.8e-06	-0.678681	38	122428	343655	100465187	MICAL3	protein_coding	protein-methionine sulfoxide oxidase MICAL3 isoform X5	1441
NW_003218447.1	451548	452163	0.033	-0.624622	21	169037	574209	100480201	BTBD9	protein_coding	BTB/POZ domain-containing protein 9 isoform X2	615
NW_003218452.1	131445	132004	0.00015	-0.647929	37	106274	245667	100466361	SPG7	protein_coding	paraplegin	559
NW_003218463.1	195389	196662	0.0052	-0.485377	45	127946	309279	100477930	ZNF704	protein_coding	zinc finger protein 704	1273
NW_003218469.1	235426	236600	4.8e-05	-0.669999	32	228128	601022	100475591	SH3RF3	protein_coding	SH3 domain-containing RING finger protein 3	1174
NW_003218484.1	379932	380998	9.5e-10	-0.723843	54	295740	416037	100478441	CAP2	protein_coding	adenylyl cyclase-associated protein 2 isoform X2	1066
NW_003218488.1	358731	359946	0.0029	-0.581245	32	328592	451874	100481704	ZMYND8	protein_coding	protein kinase C-binding protein 1 isoform X5	1215
NW_003218488.1	383023	384296	6.9e-06	-0.67983	41	328592	451874	100481704	ZMYND8	protein_coding	protein kinase C-binding protein 1 isoform X5	1273
NW_003218488.1	394288	395135	0.0043	-0.710138	26	328592	451874	100481704	ZMYND8	protein_coding	protein kinase C-binding protein 1 isoform X5	847
NW_003218503.1	212674	213663	0.00014	-0.535374	36	68495	367143	100471961	NCAM1	protein_coding	neural cell adhesion molecule 1 isoform X13	989
NW_003218503.1	249540	250951	5.2e-05	-0.641313	37	68495	367143	100471961	NCAM1	protein_coding	neural cell adhesion molecule 1 isoform X13	1411
NW_003218510.1	254651	255605	3e-05	-0.706987	37	155761	330943	100483966	TIAM2	protein_coding	LOW QUALITY PROTEIN: T-lymphoma invasion and metastasis-inducing protein 2	954
NW_003218510.1	511262	511559	0.019	-0.608002	27	460741	518905	100483713	NOX3	protein_coding	NADPH oxidase 3	297
NW_003218514.1	408382	409601	0.01	-0.546831	28	218102	497182	100468023	ARL15	protein_coding	ADP-ribosylation factor-like protein 15	1219
NW_003218518.1	83050	83353	0.0013	-0.505217	31	63144	85204	100472295	OAT	protein_coding	ornithine aminotransferase, mitochondrial	303
NW_003218518.1	414015	414984	0.00023	-0.645701	32	348428	428155	100472799	CHST15	protein_coding	LOW QUALITY PROTEIN: carbohydrate sulfotransferase 15	969
NW_003218535.1	436954	437982	0.00022	-0.513274	47	411628	467761	100481127	PLPP3	protein_coding	phospholipid phosphatase 3	1028
NW_003218538.1	350779	352008	0.0055	0.264609	37	315108	586365	100482127	DAB1	protein_coding	disabled homolog 1 isoform X2	1229
NW_003218539.1	75139	76019	0.0086	-0.690474	24	51790	107876	100483536	ILDR2	protein_coding	LOW QUALITY PROTEIN: immunoglobulin-like domain-containing receptor 2	880
NW_003218541.1	544429	545280	3.9e-06	-0.757282	39	530891	550983	100467019	SIRT2	protein_coding	LOW QUALITY PROTEIN: NAD-dependent protein deacetylase sirtuin-2	851
NW_003218551.1	346675	349193	1.1e-13	-0.684281	66	277367	411229	100477093	PLEKHG1	protein_coding	LOW QUALITY PROTEIN: pleckstrin homology domain-containing family G member 1	2518
NW_003218551.1	367729	368445	8.9e-05	-0.770925	30	277367	411229	100477093	PLEKHG1	protein_coding	LOW QUALITY PROTEIN: pleckstrin homology domain-containing family G member 1	716
NW_003218552.1	162882	163576	0.00035	-0.643627	29	76101	566016	100477848	LOC100477848	protein_coding	phospholipid-transporting ATPase IB	694
NW_003218552.1	210609	211337	0.0063	-0.633155	32	76101	566016	100477848	LOC100477848	protein_coding	phospholipid-transporting ATPase IB	728
NW_003218555.1	57894	58605	0.014	-0.710864	23	8492	132011	100478514	KIF1B	protein_coding	kinesin-like protein KIF1B isoform X9	711
NW_003218555.1	63780	65887	4.2e-06	-0.736192	33	8492	132011	100478514	KIF1B	protein_coding	kinesin-like protein KIF1B isoform X9	2107
NW_003218555.1	177740	178151	2.5e-06	-0.670108	36	172921	184246	100479766	LOC100479766	protein_coding	centromere protein S-like	411
NW_003218563.1	181251	181938	0.025	0.534454	26	148652	201107	100470802	LOC100470802	protein_coding	chondroitin sulfate proteoglycan 4	687
NW_003218564.1	248169	248996	0.0022	0.585847	38	236979	249746	105241216	CUNH1orf162	protein_coding	transmembrane protein C1orf162 homolog	827
NW_003218572.1	332478	333059	3.4e-05	-0.712087	31	305370	349827	100463686	PDSS1	protein_coding	decaprenyl-diphosphate synthase subunit 1 isoform X2	581
NW_003218581.1	119290	119979	0.038	-0.648816	22	15237	122411	100473572	METTL24	protein_coding	methyltransferase-like protein 24	689
NW_003218581.1	177422	178751	1.5e-07	-0.762901	41	159860	188491	100474077	SLC22A16	protein_coding	solute carrier family 22 member 16	1329
NW_003218589.1	76400	77578	0.00013	-0.64933	38	25884	115491	100469126	GALNT2	protein_coding	polypeptide N-acetylgalactosaminyltransferase 2	1178
NW_003218589.1	85620	85990	3.7e-05	0.575916	32	25884	115491	100469126	GALNT2	protein_coding	polypeptide N-acetylgalactosaminyltransferase 2	370
NW_003218589.1	87981	88492	0.0058	0.26024	45	25884	115491	100469126	GALNT2	protein_coding	polypeptide N-acetylgalactosaminyltransferase 2	511
NW_003218591.1	333188	333461	0.0048	-0.475422	27	205060	421076	100471143	MITF	protein_coding	microphthalmia-associated transcription factor isoform X5	273
NW_003218591.1	343255	344355	0.0055	-0.760439	28	205060	421076	100471143	MITF	protein_coding	microphthalmia-associated transcription factor isoform X5	1100
NW_003218597.1	504577	505008	0.017	0.486789	24	451015	549479	100479274	STK10	protein_coding	serine/threonine-protein kinase 10	431
NW_003218598.1	135573	137353	0.00015	-0.588765	38	97553	206164	100479767	POLR3B	protein_coding	DNA-directed RNA polymerase III subunit RPC2	1780
NW_003218598.1	164066	164467	0.032	-0.732516	21	97553	206164	100479767	POLR3B	protein_coding	DNA-directed RNA polymerase III subunit RPC2	401
NW_003218598.1	185155	187192	8.6e-08	-0.685369	48	97553	206164	100479767	POLR3B	protein_coding	DNA-directed RNA polymerase III subunit RPC2	2037
NW_003218603.1	204803	205436	0.043	-0.613668	24	189438	343246	100483886	STS	protein_coding	steryl-sulfatase	633
NW_003218605.1	196297	197718	0.043	0.466946	30	158286	270664	100465192	SERTAD2	protein_coding	LOW QUALITY PROTEIN: SERTA domain-containing protein 2	1421
NW_003218605.1	243387	243805	0.00025	0.542798	32	158286	270664	100465192	SERTAD2	protein_coding	LOW QUALITY PROTEIN: SERTA domain-containing protein 2	418
NW_003218612.1	367325	369191	2.1e-08	0.532692	52	352646	387183	100471222	ECM2	protein_coding	extracellular matrix protein 2 isoform X1	1866
NW_003218612.1	367325	369191	2.1e-08	0.532692	52	187807	425198	100472892	CENPP	protein_coding	centromere protein P	1866
NW_003218615.1	300786	301318	0.0019	-0.702808	27	219334	329307	100476923	VCAN	protein_coding	versican core protein isoform X2	532
NW_003218616.1	446781	447685	0.0096	-0.523695	26	345780	466032	100479200	CFDP1	protein_coding	craniofacial development protein 1	904
NW_003218617.1	295154	295919	9.8e-05	-0.705941	32	287437	438850	100481878	FREM2	protein_coding	FRAS1-related extracellular matrix protein 2	765
NW_003218619.1	118435	119333	0.00059	-0.652111	25	12304	222390	109490952	LOC109490952	protein_coding	ALK tyrosine kinase receptor-like	898
NW_003218627.1	389915	390890	4.1e-09	-0.656745	47	361621	395449	100466197	SAFB2	protein_coding	LOW QUALITY PROTEIN: scaffold attachment factor B2	975
NW_003218630.1	157530	158147	0.0023	-0.743885	28	139110	194933	100473573	MLLT1	protein_coding	protein ENL	617
NW_003218644.1	194018	194756	0.024	-0.618979	26	69398	307659	100473475	CNTN3	protein_coding	contactin-3 isoform X3	738
NW_003218644.1	237349	238292	0.0008	-0.58013	29	69398	307659	100473475	CNTN3	protein_coding	contactin-3 isoform X3	943
NW_003218656.1	230353	231435	0.0024	0.372133	40	223019	259388	100465787	TEKT3	protein_coding	tektin-3	1082
NW_003218663.1	494658	495935	1.6e-06	-0.632608	53	323442	529078	100472550	LOC100472550	protein_coding	phosphatidylinositol 4-phosphate 5-kinase type-1 beta	1277
NW_003218663.1	496749	498051	0.00024	0.547133	32	323442	529078	100472550	LOC100472550	protein_coding	phosphatidylinositol 4-phosphate 5-kinase type-1 beta	1302
NW_003218664.1	404774	405721	0.033	0.149714	44	363323	408167	100473060	LOC100473060	protein_coding	uncharacterized protein LOC100473060	947
NW_003218668.1	223500	225184	0.028	0.468931	33	218876	240378	100476594	SIGLEC5	protein_coding	sialic acid-binding Ig-like lectin 5	1684
NW_003218668.1	238756	239775	0.0013	0.560617	31	218876	240378	100476594	SIGLEC5	protein_coding	sialic acid-binding Ig-like lectin 5	1019
NW_003218674.1	423421	423656	0.014	0.513625	22	410739	433567	100468283	LOC100468283	protein_coding	leukocyte immunoglobulin-like receptor subfamily A member 6	235
NW_003218683.1	280796	282283	5.1e-05	-0.67809	39	272314	291130	109491005	LOC109491005	protein_coding	uncharacterized protein LOC109491005	1487
NW_003218692.1	329114	331603	0.00015	-0.541029	41	79859	500479	100483789	FAM172A	protein_coding	protein FAM172A isoform X5	2489
NW_003218698.1	72312	73502	6.7e-05	-0.479109	41	52844	164285	100466118	CUNH16orf62	protein_coding	UPF0505 protein C16orf62 homolog	1190
NW_003218699.1	436399	438568	0.019	-0.415307	39	414741	492641	100467369	GAD2	protein_coding	glutamate decarboxylase 2	2169
NW_003218701.1	349808	350560	0.014	-0.687462	22	75510	465324	100468123	CUNH10orf11	protein_coding	leucine-rich repeat-containing protein C10orf11 homolog isoform X2	752
NW_003218705.1	384885	386564	0.00093	-0.658898	37	263253	418646	100469789	VGLL4	protein_coding	transcription cofactor vestigial-like protein 4 isoform X4	1679
NW_003218710.1	154702	155195	0.034	-0.689654	22	148911	162493	100473659	ACOT8	protein_coding	acyl-coenzyme A thioesterase 8	493
NW_003218711.1	449311	450084	0.0052	-0.597655	28	59110	473304	100477852	CAMK1D	protein_coding	calcium/calmodulin-dependent protein kinase type 1D	773
NW_003218713.1	340704	341465	2.1e-06	-0.608067	44	333753	374680	100478361	PLEKHG7	protein_coding	LOW QUALITY PROTEIN: pleckstrin homology domain-containing family G member 7	761
NW_003218719.1	253853	255085	0.013	-0.613175	32	9179	303205	100482966	LOC100482966	protein_coding	disks large homolog 2 isoform X2	1232
NW_003218725.1	25810	26708	0.011	0.556572	29	24925	93195	100468196	RCSD1	protein_coding	capZ-interacting protein isoform X1	898
NW_003218725.1	151127	151788	0.021	0.616037	26	120420	164449	100468448	MPZL1	protein_coding	myelin protein zero-like protein 1	661
NW_003218728.1	249824	250048	0.00057	-0.639835	33	172706	257432	100470975	GLT1D1	protein_coding	glycosyltransferase 1 domain-containing protein 1 isoform X2	224
NW_003218728.1	331438	332703	2.8e-09	-0.623599	48	300980	473454	100471224	TMEM132D	protein_coding	transmembrane protein 132D	1265
NW_003218729.1	14159	15201	2.4e-05	-0.708355	34	6692	33199	100471964	TMEM156	protein_coding	transmembrane protein 156	1042
NW_003218729.1	244378	245658	0.00031	-0.653255	36	240857	263596	100471716	KLF3	protein_coding	Krueppel-like factor 3	1280
NW_003218730.1	251208	252221	0.029	-0.652686	29	177374	374276	100472963	GPR39	protein_coding	G-protein coupled receptor 39	1013
NW_003218745.1	332448	333323	0.024	-0.537185	33	322831	482910	100476424	LOC100476424	protein_coding	death-associated protein kinase 1	875
NW_003218745.1	333925	334573	0.012	-0.505597	28	322831	482910	100476424	LOC100476424	protein_coding	death-associated protein kinase 1	648
NW_003218745.1	335935	336994	0.00039	-0.671775	28	322831	482910	100476424	LOC100476424	protein_coding	death-associated protein kinase 1	1059
NW_003218745.1	349701	350472	0.026	-0.53909	31	322831	482910	100476424	LOC100476424	protein_coding	death-associated protein kinase 1	771
NW_003218760.1	103531	104014	0.00025	0.266595	31	82246	148326	100476675	LOC100476675	protein_coding	GON-4-like protein isoform X6	483
NW_003218769.1	138332	139376	5.7e-05	0.562469	32	5494	189777	100467950	ANO6	protein_coding	anoctamin-6 isoform X3	1044
NW_003218772.1	227976	228558	0.0029	-0.573272	32	192038	261720	100470466	LVRN	protein_coding	aminopeptidase Q	582
NW_003218772.1	238412	239324	0.00065	0.311131	38	192038	261720	100470466	LVRN	protein_coding	aminopeptidase Q	912
NW_003218780.1	371174	371824	0.0089	0.365878	37	370146	373361	109491061	LOC109491061	lncRNA	uncharacterized LOC109491061, transcript variant X2	650
NW_003218785.1	212196	214540	6.6e-08	0.625247	49	194285	215131	100480962	ARHGDIB	protein_coding	rho GDP-dissociation inhibitor 2	2344
NW_003218785.1	212196	214540	6.6e-08	0.625247	49	97657	237073	100481382	PDE6H	protein_coding	retinal cone rhodopsin-sensitive cGMP 3',5'-cyclic phosphodiesterase subunit gamma isoform X1	2344
NW_003218800.1	347451	348497	1.6e-05	-0.595295	44	241934	451863	100470467	LOC100470467	protein_coding	F-box-like/WD repeat-containing protein TBL1X	1046
NW_003218806.1	226853	227963	0.0096	-0.652898	26	88037	390356	100473219	FMNL2	protein_coding	formin-like protein 2 isoform X3	1110
NW_003218809.1	30810	31913	0.0023	-0.635864	28	8533	120443	105241696	LOC105241696	protein_coding	SLIT-ROBO Rho GTPase-activating protein 2B	1103
NW_003218810.1	63264	65545	0.036	0.437521	40	48822	69004	100477178	CD48	protein_coding	CD48 antigen	2281
NW_003218820.1	157469	158441	0.00051	0.602629	37	134975	185027	100472302	RASSF6	protein_coding	ras association domain-containing protein 6 isoform X2	972
NW_003218820.1	306356	307933	0.013	0.299861	35	304036	322847	100471645	ALB	protein_coding	serum albumin	1577
NW_003218820.1	318158	319339	0.025	0.354289	26	304036	322847	100471645	ALB	protein_coding	serum albumin	1181
NW_003218823.1	54854	55382	0.0097	-0.513616	25	37087	59804	100476763	CCDC61	protein_coding	coiled-coil domain-containing protein 61	528
NW_003218830.1	188741	189552	0.0051	-0.580179	37	164614	230353	100481134	ACTN2	protein_coding	alpha-actinin-2	811
NW_003218830.1	296034	296611	0.049	0.310247	35	248696	369148	100482394	MTR	protein_coding	methionine synthase	577
NW_003218850.1	119520	120214	0.0027	-0.502036	35	8390	189812	100480458	RELN	protein_coding	reelin	694
NW_003218850.1	385383	386372	0.006	0.478471	31	356039	410783	100480963	NAPEPLD	protein_coding	N-acyl-phosphatidylethanolamine-hydrolyzing phospholipase D	989
NW_003218858.1	331619	332146	0.02	-0.58564	24	324760	429889	100467274	HUNK	protein_coding	LOW QUALITY PROTEIN: hormonally up-regulated neu tumor-associated kinase	527
NW_003218860.1	74640	77009	5.4e-05	0.365063	53	67193	115016	100473221	PSTPIP1	protein_coding	proline-serine-threonine phosphatase-interacting protein 1	2369
NW_003218881.1	405516	406666	0.00063	-0.635973	36	301279	424834	100478016	LOC100478016	protein_coding	LOW QUALITY PROTEIN: T-lymphoma invasion and metastasis-inducing protein 1-like	1150
NW_003218881.1	421238	422523	0.025	-0.639849	28	301279	424834	100478016	LOC100478016	protein_coding	LOW QUALITY PROTEIN: T-lymphoma invasion and metastasis-inducing protein 1-like	1285
NW_003218886.1	75158	75672	0.039	-0.604758	23	0	390848	100465542	DOCK2	protein_coding	dedicator of cytokinesis protein 2 isoform X2	514
NW_003218886.1	75158	75672	0.039	-0.604758	23	72596	192452	100465288	FAM196B	protein_coding	protein FAM196B	514
NW_003218889.1	377419	378628	0.00065	-0.667697	34	310621	412303	100469457	LOC100469457	protein_coding	IQ domain-containing protein H	1209
NW_003218889.1	408443	410037	0.00013	-0.689982	37	310621	412303	100469457	LOC100469457	protein_coding	IQ domain-containing protein H	1594
NW_003218896.1	103800	104784	0.0048	0.645162	27	9641	240753	100477604	ERG	protein_coding	transcriptional regulator ERG isoform X5	984
NW_003218896.1	106019	107468	3.1e-09	0.562252	53	9641	240753	100477604	ERG	protein_coding	transcriptional regulator ERG isoform X5	1449
NW_003218896.1	111756	114418	9.5e-15	0.675483	65	9641	240753	100477604	ERG	protein_coding	transcriptional regulator ERG isoform X5	2662
NW_003218896.1	203936	204367	0.018	0.765747	24	9641	240753	100477604	ERG	protein_coding	transcriptional regulator ERG isoform X5	431
NW_003218905.1	381456	382001	0.013	0.461944	30	375974	384457	100465794	CUNH14orf79	protein_coding	uncharacterized protein C14orf79 homolog isoform X1	545
NW_003218910.1	257756	258874	0.00042	0.580956	28	216773	265187	100469792	RHOH	protein_coding	rho-related GTP-binding protein RhoH	1118
NW_003218910.1	263060	264291	0.0057	0.413924	32	216773	265187	100469792	RHOH	protein_coding	rho-related GTP-binding protein RhoH	1231
NW_003218916.1	131773	132298	0.04	-0.590739	23	0	241804	100475674	LOC100475674	protein_coding	dynein heavy chain 9, axonemal	525
NW_003218916.1	172408	173065	0.01	-0.554774	35	0	241804	100475674	LOC100475674	protein_coding	dynein heavy chain 9, axonemal	657
NW_003218916.1	181153	182100	1.7e-06	-0.631326	41	0	241804	100475674	LOC100475674	protein_coding	dynein heavy chain 9, axonemal	947
NW_003218929.1	189893	192025	3.8e-07	-0.621959	53	26898	332655	100464198	CELF2	protein_coding	CUGBP Elav-like family member 2 isoform X3	2132
NW_003218929.1	246129	247761	4.1e-08	-0.654245	46	26898	332655	100464198	CELF2	protein_coding	CUGBP Elav-like family member 2 isoform X3	1632
NW_003218929.1	248068	249172	1.6e-08	-0.740529	45	26898	332655	100464198	CELF2	protein_coding	CUGBP Elav-like family member 2 isoform X3	1104
NW_003218929.1	291071	291602	0.047	-0.517034	24	26898	332655	100464198	CELF2	protein_coding	CUGBP Elav-like family member 2 isoform X3	531
NW_003218929.1	330845	331755	0.02	-0.535961	25	26898	332655	100464198	CELF2	protein_coding	CUGBP Elav-like family member 2 isoform X3	910
NW_003218933.1	196728	197362	0.00029	0.507013	33	134433	203532	100465703	UBE2G1	protein_coding	ubiquitin-conjugating enzyme E2 G1	634
NW_003218933.1	288000	288657	0.0006	0.425001	32	282805	293163	100466203	LOC100466203	protein_coding	neuferricin	657
NW_003218933.1	295914	296578	5.1e-05	0.393272	33	291720	389824	100466447	ZZEF1	protein_coding	zinc finger ZZ-type and EF-hand domain-containing protein 1 isoform X4	664
NW_003218941.1	82942	83668	0.044	-0.582513	24	0	84862	100471721	ITGB6	protein_coding	integrin beta-6 isoform X1	726
NW_003218950.1	291728	292906	0.039	0.206956	38	287603	295477	100478773	SERTAD4	protein_coding	SERTA domain-containing protein 4	1178
NW_003218953.1	68048	69190	0.00054	-0.559747	32	47799	219039	100479526	KCNJ6	protein_coding	G protein-activated inward rectifier potassium channel 2	1142
NW_003218963.1	156725	157213	0.0063	-0.47049	33	147738	381613	109491211	LOC109491211	lncRNA	uncharacterized LOC109491211, transcript variant X1	488
NW_003218963.1	245326	245840	0.0079	-0.686216	26	147738	381613	109491211	LOC109491211	lncRNA	uncharacterized LOC109491211, transcript variant X1	514
NW_003218963.1	256578	257170	0.0045	-0.570257	26	147738	381613	109491211	LOC109491211	lncRNA	uncharacterized LOC109491211, transcript variant X1	592
NW_003218963.1	261315	261885	0.0073	-0.716209	24	147738	381613	109491211	LOC109491211	lncRNA	uncharacterized LOC109491211, transcript variant X1	570
NW_003218983.1	289349	289630	0.00058	0.539405	32	259389	377697	100483045	NPHP4	protein_coding	nephrocystin-4 isoform X5	281
NW_003218985.1	85328	85803	0.0025	0.550649	29	4001	122767	100463610	EGFLAM	protein_coding	pikachurin	475
NW_003218985.1	188052	190314	0.00013	0.348244	44	130055	195387	100463863	LIFR	protein_coding	leukemia inhibitory factor receptor	2262
NW_003218991.1	181833	182318	0.022	-0.591348	25	173299	360539	100466774	ADGRL2	protein_coding	adhesion G protein-coupled receptor L2 isoform X5	485
NW_003218996.1	89069	89786	0.045	-0.658058	23	21797	132198	100468380	LOC100468380	protein_coding	solute carrier organic anion transporter family member 3A1	717
NW_003218996.1	90210	91044	0.024	-0.659944	27	21797	132198	100468380	LOC100468380	protein_coding	solute carrier organic anion transporter family member 3A1	834
NW_003219009.1	202534	205530	0.049	0.231208	43	10636	361522	100481884	LOC100481884	protein_coding	catenin delta-2	2996
NW_003219009.1	341848	342612	0.0062	0.339147	31	10636	361522	100481884	LOC100481884	protein_coding	catenin delta-2	764
NW_003219019.1	147258	148317	0.0043	-0.702664	26	82790	149945	100466698	ELMOD1	protein_coding	ELMO domain-containing protein 1 isoform X1	1059
NW_003219027.1	101063	101645	5.4e-06	0.480834	38	14938	179088	105242021	LOC105242021	protein_coding	threonylcarbamoyladenosine tRNA methylthiotransferase-like	582
NW_003219027.1	134291	135774	0.001	-0.741717	30	14938	179088	105242021	LOC105242021	protein_coding	threonylcarbamoyladenosine tRNA methylthiotransferase-like	1483
NW_003219027.1	145729	146592	0.018	-0.64047	23	14938	179088	105242021	LOC105242021	protein_coding	threonylcarbamoyladenosine tRNA methylthiotransferase-like	863
NW_003219028.1	209046	209572	0.0038	-0.71684	25	168817	221272	105242022	LOC105242022	lncRNA	uncharacterized LOC105242022, transcript variant X2	526
NW_003219028.1	210595	211712	1.1e-05	-0.621018	41	168817	221272	105242022	LOC105242022	lncRNA	uncharacterized LOC105242022, transcript variant X2	1117
NW_003219028.1	260628	261913	1.9e-09	0.524996	47	246111	278493	100475102	NSMCE1	protein_coding	non-structural maintenance of chromosomes element 1 homolog	1285
NW_003219036.1	126324	127772	0.029	0.334321	31	125783	278996	100477101	CLNK	protein_coding	cytokine-dependent hematopoietic cell linker	1448
NW_003219043.1	191988	193224	0.00025	0.539173	31	164973	222797	100482396	ACSL3	protein_coding	long-chain-fatty-acid--CoA ligase 3	1236
NW_003219043.1	337317	338410	0.025	0.502195	35	316785	349655	105242035	LOC105242035	lncRNA	uncharacterized LOC105242035, transcript variant X1	1093
NW_003219046.1	289045	289912	0.025	-0.522698	30	265445	327137	100484147	HSD17B12	protein_coding	very-long-chain 3-oxoacyl-CoA reductase	867
NW_003219051.1	89743	90626	0.006	-0.700321	22	63456	309283	100464453	LOC100464453	protein_coding	contactin-associated protein-like 2	883
NW_003219051.1	114490	115361	0.042	0.354471	23	63456	309283	100464453	LOC100464453	protein_coding	contactin-associated protein-like 2	871
NW_003219052.1	248658	249977	0.0059	-0.555015	34	102939	308560	100464701	NKAIN3	protein_coding	sodium/potassium-transporting ATPase subunit beta-1-interacting protein 3	1319
NW_003219068.1	191469	192746	0.0059	-0.68941	30	176059	265145	100472308	TLE1	protein_coding	transducin-like enhancer protein 1 isoform X3	1277
NW_003219068.1	208784	211277	5.9e-11	-0.678728	61	176059	265145	100472308	TLE1	protein_coding	transducin-like enhancer protein 1 isoform X3	2493
NW_003219068.1	230628	232140	5.8e-06	-0.636007	43	176059	265145	100472308	TLE1	protein_coding	transducin-like enhancer protein 1 isoform X3	1512
NW_003219068.1	239008	239452	0.00099	-0.668195	28	176059	265145	100472308	TLE1	protein_coding	transducin-like enhancer protein 1 isoform X3	444
NW_003219087.1	215556	216064	0.0026	0.55152	35	214679	229009	100464201	LOC100464201	protein_coding	LOW QUALITY PROTEIN: galanin receptor type 1-like	508
NW_003219087.1	326492	327453	0.00022	0.39258	36	312102	327672	105242076	LOC105242076	lncRNA	uncharacterized LOC105242076	961
NW_003219088.1	163540	165691	0.0015	0.147833	47	126460	195539	100464702	CCDC149	protein_coding	coiled-coil domain-containing protein 149 isoform X2	2151
NW_003219095.1	36312	37284	0.0052	0.536106	28	21616	76951	100469132	ACSS1	protein_coding	acetyl-coenzyme A synthetase 2-like, mitochondrial isoform X3	972
NW_003219095.1	96327	97176	0.043	0.457102	23	84135	123296	100469383	APMAP	protein_coding	adipocyte plasma membrane-associated protein	849
NW_003219144.1	95241	96293	0.039	-0.492116	37	18484	269326	100483299	ENOX1	protein_coding	ecto-NOX disulfide-thiol exchanger 1	1052
NW_003219151.1	128345	129723	0.026	-0.421732	33	109346	133071	105242150	LOC105242150	protein_coding	Down syndrome cell adhesion molecule-like protein 1	1378
NW_003219157.1	124449	125876	0.00062	0.540852	49	124861	187775	100477859	LOC100477859	protein_coding	LOW QUALITY PROTEIN: uncharacterized protein LOC100477859	1015
NW_003219166.1	137155	138535	0.0049	-0.668854	36	105837	217777	100464202	ENPP2	protein_coding	ectonucleotide pyrophosphatase/phosphodiesterase family member 2 isoform X3	1380
NW_003219193.1	116150	117525	0.0009	-0.603463	45	50852	163219	100481039	RUNX2	protein_coding	runt-related transcription factor 2 isoform X3	1375
NW_003219203.1	218161	218565	0.0025	0.4106	29	103973	229841	100483547	ATP11A	protein_coding	probable phospholipid-transporting ATPase IH	404
NW_003219240.1	225708	227262	4e-08	-0.699457	48	109019	254127	100474420	DCLK2	protein_coding	serine/threonine-protein kinase DCLK2 isoform X5	1554
NW_003219246.1	266668	267779	9.7e-05	0.367037	31	233085	276203	100475438	ITIH2	protein_coding	inter-alpha-trypsin inhibitor heavy chain H2	1111
NW_003219306.1	206637	207310	0.0051	-0.527094	34	132345	242394	100468958	COL26A1	protein_coding	collagen alpha-1(XXVI) chain	673
NW_003219307.1	49665	51461	0.00021	-0.463145	42	104	166441	100469206	SIPA1L1	protein_coding	signal-induced proliferation-associated 1-like protein 1 isoform X2	1796
NW_003219324.1	45510	45916	0.012	0.259606	21	15181	47483	100464868	LCMT1	protein_coding	leucine carboxyl methyltransferase 1	406
NW_003219351.1	232910	233840	0.0015	-0.777428	26	34090	237004	105234387	LOC105234387	protein_coding	tetratricopeptide repeat protein 28	930
NW_003219379.1	113119	115415	3.3e-07	-0.676679	45	69193	191511	100471151	CEP170	protein_coding	centrosomal protein of 170 kDa isoform X1	2296
NW_003219381.1	68573	69296	0.013	0.521502	32	67552	124828	100474247	GCN1	protein_coding	eIF-2-alpha kinase activator GCN1	723
NW_003219414.1	210101	211968	2e-05	0.493618	49	192861	211125	100464205	FCRL3	protein_coding	Fc receptor-like protein 3 isoform X3	1024
NW_003219430.1	217167	218601	0.0055	0.238668	36	209239	223232	100470986	LOC100470986	protein_coding	methyltransferase-like protein 13 isoform X2	1434
NW_003219448.1	825	1350	0.0027	0.503597	32	0	6785	109488420	LOC109488420	lncRNA	uncharacterized LOC109488420	525
NW_003219452.1	15790	16187	0.0011	-0.724065	31	155	159672	105234488	COL22A1	protein_coding	collagen alpha-1(XXII) chain	397
NW_003219458.1	78587	79666	0.019	-0.628617	24	18260	163028	100466126	MAP2	protein_coding	microtubule-associated protein 2 isoform X12	1079
NW_003219458.1	161807	163720	0.011	-0.579716	32	18260	163028	100466126	MAP2	protein_coding	microtubule-associated protein 2 isoform X12	1221
NW_003219465.1	174680	175245	0.0019	-0.548634	36	56781	185673	105234502	LOC105234502	lncRNA	uncharacterized LOC105234502	565
NW_003219469.1	148095	150343	0.0058	0.221031	56	117573	209686	105234503	LOC105234503	protein_coding	dynein heavy chain 5, axonemal	2248
NW_003219493.1	74097	75129	0.0073	-0.435577	42	27443	139293	109488445	LOC109488445	protein_coding	transmembrane protein 132D-like	1032
NW_003219507.1	57567	59566	0.0011	-0.466333	47	54918	94703	100468132	PER2	protein_coding	period circadian protein homolog 2 isoform X2	1999
NW_003219507.1	134462	135298	0.023	0.497074	28	130254	147153	100468885	ILKAP	protein_coding	integrin-linked kinase-associated serine/threonine phosphatase 2C isoform X2	836
NW_003219515.1	114882	115582	3.2e-08	-0.7454	45	7678	162822	100474166	LOC100474166	protein_coding	zinc transporter ZIP11	700
NW_003219523.1	45111	45403	0.0088	-0.638538	25	17032	100008	100477612	BACE2	protein_coding	beta-secretase 2	292
NW_003219574.1	49001	50185	0.0055	-0.57675	35	31375	49685	100464377	PTPDC1	protein_coding	LOW QUALITY PROTEIN: protein tyrosine phosphatase domain-containing protein 1	684
NW_003219591.1	158241	159284	0.0053	-0.512232	29	150397	170133	105234618	LOC105234618	misc_RNA	uncharacterized LOC105234618	1043
NW_003219617.1	20047	21356	0.0029	0.308119	33	0	40630	105234635	LOC105234635	protein_coding	transmembrane protein 132B	1309
NW_003219630.1	6952	7965	0.012	0.549401	31	2489	18584	100471068	LOC100471068	protein_coding	LOW QUALITY PROTEIN: glutathione S-transferase A1-like	1013
NW_003219690.1	110087	111175	0.027	-0.644664	33	89244	124580	105234682	LOC105234682	protein_coding	neuroligin-4, X-linked	1088
NW_003219759.1	52562	53849	3e-05	-0.634813	41	3690	58532	100468962	HTR4	protein_coding	5-hydroxytryptamine receptor 4	1287
NW_003219767.1	53822	55158	0.023	-0.470916	30	33945	56919	100472723	PNOC	protein_coding	prepronociceptin isoform X2	1336
NW_003219778.1	61053	61653	6.1e-05	-0.682813	36	4745	97844	100479958	ARHGEF10	protein_coding	Rho guanine nucleotide exchange factor 10, transcript variant X4	600
NW_003219813.1	80827	81859	0.0051	0.537471	32	73745	111089	100476359	TESPA1	protein_coding	protein TESPA1 isoform X7	1032
NW_003220019.1	23376	24587	0.002	-0.503153	40	1758	39269	100484910	LOC100484910	protein_coding	uncharacterized protein LOC100484910	1211
NW_003220019.1	24839	25745	1.5e-05	-0.641752	37	1758	39269	100484910	LOC100484910	protein_coding	uncharacterized protein LOC100484910	906
NW_003220023.1	76569	77943	6.7e-06	-0.631264	38	35147	81712	105234881	LOC105234881	protein_coding	histone-lysine N-methyltransferase SMYD3-like	1374
NW_003220046.1	34972	35833	1.6e-05	0.825104	31	28173	77405	100473235	KCNJ15	protein_coding	ATP-sensitive inward rectifier potassium channel 15	861
NW_003220402.1	38731	39458	6.2e-05	-0.448856	41	2863	43179	105235061	LOC105235061	lncRNA	uncharacterized LOC105235061	727
NW_003220430.1	12764	13576	6.5e-05	-0.643921	36	8257	37173	109488691	LOC109488691	protein_coding	fibulin-1-like	812
NW_003220501.1	9151	9631	0.014	0.412566	39	4496	18531	105235086	LOC105235086	C_region	Ig mu chain C region membrane-bound form-like	480
NW_003220553.1	16597	18175	1.4e-05	0.493646	48	15812	23549	100465718	GIMAP6	protein_coding	GTPase IMAP family member 6	1578
NW_003222011.1	1313	1703	0.00011	-0.792324	34	0	2987	100472321	GIMAP1	protein_coding	LOW QUALITY PROTEIN: GTPase IMAP family member 1	390

## Sheet: Brain.vs.Pancrease.DMR.list
scoffold	dmr.start	dmr.end	q-value	mean.methylation.difference	CpG.number	gene.start	gene.end	gene.id	genename	product.type	product	dmr.length
NW_003217288.1	686582	688236	3.4e-05	-0.622058	46	465398	842281	100464623	FTO	protein_coding	alpha-ketoglutarate-dependent dioxygenase FTO isoform X3	1654
NW_003217288.1	2597271	2598767	0.049	-0.55522	31	2491971	2657205	100466130	GNAO1	protein_coding	guanine nucleotide-binding protein G(o) subunit alpha isoform X3	1496
NW_003217288.1	2910522	2911535	0.0098	-0.757913	27	2872241	2979289	100468546	NUP93	protein_coding	nuclear pore complex protein Nup93 isoform X2	1013
NW_003217289.1	4406120	4407108	0.001	-0.518426	34	4291088	4559147	100463962	MYO1D	protein_coding	unconventional myosin-Id	988
NW_003217290.1	945000	946215	0.0052	0.581782	30	803557	1112747	100466133	THADA	protein_coding	thyroid adenoma-associated protein isoform X1	1215
NW_003217290.1	2109889	2112177	5.5e-05	-0.66515	37	1788282	2169726	100468214	CAMKMT	protein_coding	calmodulin-lysine N-methyltransferase isoform X2	2288
NW_003217291.1	2401303	2402608	1.9e-05	0.555053	43	2314657	2480624	100483061	TBL1XR1	protein_coding	F-box-like/WD repeat-containing protein TBL1XR1 isoform X1	1305
NW_003217294.1	4328377	4329502	0.011	0.492736	29	4285691	4348192	100473078	CYSTM1	protein_coding	cysteine-rich and transmembrane domain-containing protein 1	1125
NW_003217295.1	4891797	4893070	0.043	-0.362981	32	4743538	5040997	100478030	NHSL1	protein_coding	NHS-like protein 1 isoform X4	1273
NW_003217295.1	4984168	4985646	0.045	-0.548715	35	4743538	5040997	100478030	NHSL1	protein_coding	NHS-like protein 1 isoform X4	1478
NW_003217295.1	5241565	5242002	0.021	0.744445	20	5134177	5314593	100478536	ARFGEF3	protein_coding	brefeldin A-inhibited guanine nucleotide-exchange protein 3	437
NW_003217296.1	386089	387399	2.3e-06	0.653227	36	365841	399004	100483160	GATA6	protein_coding	LOW QUALITY PROTEIN: transcription factor GATA-6	1310
NW_003217296.1	3082163	3083288	8.1e-05	-0.580595	34	2870204	3146726	100464469	ZNF521	protein_coding	zinc finger protein 521 isoform X2	1125
NW_003217298.1	3175359	3175983	0.0097	-0.639735	27	3156552	3301500	100484574	LARS2	protein_coding	probable leucine--tRNA ligase, mitochondrial isoform X3	624
NW_003217298.1	3196944	3198122	8.8e-05	-0.545111	41	3156552	3301500	100484574	LARS2	protein_coding	probable leucine--tRNA ligase, mitochondrial isoform X3	1178
NW_003217299.1	723535	724577	0.0004	-0.679755	31	621346	747374	100468392	CPVL	protein_coding	probable serine carboxypeptidase CPVL	1042
NW_003217299.1	1733124	1734178	0.0012	0.586456	33	1542272	1825716	100474775	JAZF1	protein_coding	juxtaposed with another zinc finger protein 1 isoform X3	1054
NW_003217299.1	4275542	4276185	0.024	0.510296	27	4180502	4357806	100472480	OSBPL3	protein_coding	oxysterol-binding protein-related protein 3 isoform X1	643
NW_003217300.1	3324230	3325266	0.023	0.571505	27	3314677	3326357	100465882	CAMLG	protein_coding	calcium signal-modulating cyclophilin ligand	1036
NW_003217301.1	67611	68174	0.0003	-0.595699	33	12444	115755	100484479	DOK5	protein_coding	docking protein 5	563
NW_003217301.1	80303	82016	0.0041	-0.591796	36	12444	115755	100484479	DOK5	protein_coding	docking protein 5	1713
NW_003217301.1	1199655	1200562	6.1e-05	0.685775	38	875218	1308836	100464038	TSHZ2	protein_coding	teashirt homolog 2 isoform X1	907
NW_003217301.1	4383446	4384284	0.00031	0.573427	27	4371232	4462747	100484231	ARFGEF2	protein_coding	brefeldin A-inhibited guanine nucleotide-exchange protein 2 isoform X3	838
NW_003217303.1	3977551	3978665	0.019	-0.640079	26	3125401	4003556	100480300	PCDH9	protein_coding	protocadherin-9 isoform X5	1114
NW_003217304.1	4553658	4554359	0.0054	-0.660571	22	4390652	4645165	100484828	TMEM132B	protein_coding	transmembrane protein 132B	701
NW_003217305.1	4195432	4197119	2.4e-06	0.674566	40	3999500	4288071	100466220	KIAA1217	protein_coding	sickle tail protein homolog isoform X8	1687
NW_003217305.1	4552200	4552621	0.033	-0.630061	22	4538973	4631246	100466461	PRTFDC1	protein_coding	phosphoribosyltransferase domain-containing protein 1	421
NW_003217311.1	111063	111644	0.0072	-0.370181	37	110195	183736	100472991	IL1R1	protein_coding	interleukin-1 receptor type 1 isoform X1	581
NW_003217311.1	2957902	2958520	0.038	0.768894	23	2937038	3007527	100474940	FHL2	protein_coding	four and a half LIM domains protein 2 isoform X1	618
NW_003217312.1	1096850	1098075	0.01	-0.456225	27	863504	1669198	100484325	ERC2	protein_coding	ERC protein 2 isoform X1	1225
NW_003217313.1	362359	362836	0.0026	0.644468	25	354837	384617	100470242	FAM160B1	protein_coding	protein FAM160B1	477
NW_003217313.1	682549	683335	0.00014	0.676046	28	434675	730126	100466384	ABLIM1	protein_coding	actin-binding LIM protein 1 isoform X14	786
NW_003217313.1	1849075	1850386	0.019	-0.627442	24	1812057	1993533	100467719	TCF7L2	protein_coding	transcription factor 7-like 2 isoform X14	1311
NW_003217313.1	1851432	1852278	0.02	-0.705744	26	1812057	1993533	100467719	TCF7L2	protein_coding	transcription factor 7-like 2 isoform X14	846
NW_003217313.1	1942333	1943377	0.0081	-0.647855	25	1812057	1993533	100467719	TCF7L2	protein_coding	transcription factor 7-like 2 isoform X14	1044
NW_003217313.1	3797085	3797677	0.021	-0.732466	26	3786187	3850177	100474266	RBM20	protein_coding	RNA-binding protein 20	592
NW_003217314.1	313488	314290	0.034	0.713093	22	308529	350932	100480303	HERC5	protein_coding	E3 ISG15--protein ligase HERC5	802
NW_003217315.1	2225512	2226589	0.038	-0.433443	23	2069383	2227611	100464632	MEF2C	protein_coding	myocyte-specific enhancer factor 2C isoform X1	1077
NW_003217316.1	3370010	3370589	0.00059	-0.721252	26	3344695	3421176	100472829	NRCAM	protein_coding	neuronal cell adhesion molecule isoform X1	579
NW_003217318.1	391493	391856	0.032	-0.728129	22	165584	548244	109488343	CDH23	protein_coding	cadherin-23 isoform X5	363
NW_003217319.1	177285	178610	0.0082	-0.678477	27	172092	257174	100484833	RBKS	protein_coding	ribokinase isoform X5	1325
NW_003217319.1	2442136	2443352	0.0036	-0.739226	25	2369358	2459260	100481904	EFR3B	protein_coding	protein EFR3 homolog B isoform X1	1216
NW_003217320.1	2965985	2967591	0.0026	0.52636	36	2918487	3077211	100468645	KIAA0922	protein_coding	transmembrane protein 131-like	1606
NW_003217320.1	3049199	3050102	0.023	0.471207	28	2918487	3077211	100468645	KIAA0922	protein_coding	transmembrane protein 131-like	903
NW_003217321.1	659685	660743	0.017	-0.578512	25	546682	720038	100470916	BTRC	protein_coding	F-box/WD repeat-containing protein 1A isoform X5	1058
NW_003217321.1	677434	678505	0.021	-0.492263	29	546682	720038	100470916	BTRC	protein_coding	F-box/WD repeat-containing protein 1A isoform X5	1071
NW_003217324.1	107397	108576	0.0089	-0.719853	26	35530	125779	100479464	NCALD	protein_coding	neurocalcin-delta	1179
NW_003217325.1	1593776	1595095	0.0049	-0.617909	30	1488806	1924432	100466796	TENM3	protein_coding	LOW QUALITY PROTEIN: teneurin-3	1319
NW_003217325.1	1912610	1913348	0.036	-0.588369	25	1488806	1924432	100466796	TENM3	protein_coding	LOW QUALITY PROTEIN: teneurin-3	738
NW_003217325.1	3252577	3253629	0.00012	-0.723833	36	3239480	3255418	105242160	LOC105242160	lncRNA	uncharacterized LOC105242160	1052
NW_003217325.1	3495069	3495891	0.0076	-0.548369	25	3482385	3532930	100469559	ACSL1	protein_coding	long-chain-fatty-acid--CoA ligase 1	822
NW_003217328.1	951840	952497	0.033	0.597832	22	951290	958833	100466640	TMEM136	protein_coding	transmembrane protein 136	657
NW_003217330.1	597864	600060	0.0056	0.355163	35	456183	630103	100464972	VPS41	protein_coding	vacuolar protein sorting-associated protein 41 homolog	2196
NW_003217330.1	3459691	3460316	0.034	-0.651666	23	3293255	3556689	100463969	GLI3	protein_coding	transcriptional activator GLI3	625
NW_003217330.1	3465923	3466572	0.022	-0.610708	29	3293255	3556689	100463969	GLI3	protein_coding	transcriptional activator GLI3	649
NW_003217330.1	3468337	3470768	2.7e-06	-0.623602	58	3293255	3556689	100463969	GLI3	protein_coding	transcriptional activator GLI3	2431
NW_003217330.1	3478869	3479496	0.033	-0.585503	22	3293255	3556689	100463969	GLI3	protein_coding	transcriptional activator GLI3	627
NW_003217330.1	3525186	3527182	1.2e-08	-0.654635	65	3293255	3556689	100463969	GLI3	protein_coding	transcriptional activator GLI3	1996
NW_003217330.1	3532467	3534051	0.0012	-0.657103	31	3293255	3556689	100463969	GLI3	protein_coding	transcriptional activator GLI3	1584
NW_003217331.1	1487130	1487679	4.7e-05	0.589235	33	1463532	1528571	100469991	PLEKHG3	protein_coding	pleckstrin homology domain-containing family G member 3 isoform X2	549
NW_003217331.1	1943228	1944275	0.00051	0.553991	31	1921269	2188867	100471746	SYNE2	protein_coding	LOW QUALITY PROTEIN: nesprin-2	1047
NW_003217331.1	2020762	2023292	2.3e-05	0.559644	46	1921269	2188867	100471746	SYNE2	protein_coding	LOW QUALITY PROTEIN: nesprin-2	2530
NW_003217331.1	2167848	2169304	0.047	-0.497283	34	1921269	2188867	100471746	SYNE2	protein_coding	LOW QUALITY PROTEIN: nesprin-2	1456
NW_003217332.1	1684078	1684867	0.0081	-0.626134	27	1542322	1692875	100475199	LMX1A	protein_coding	LIM homeobox transcription factor 1-alpha	789
NW_003217333.1	621588	623132	0.011	-0.526252	35	502852	666081	100481563	TBXAS1	protein_coding	thromboxane-A synthase	1544
NW_003217334.1	3118272	3118897	4.4e-05	-0.774554	33	3085657	3192101	100469992	TOX3	protein_coding	LOW QUALITY PROTEIN: TOX high mobility group box family member 3	625
NW_003217335.1	3312586	3313251	0.048	0.656963	26	3306672	3420921	100479304	SMAD3	protein_coding	mothers against decapentaplegic homolog 3	665
NW_003217335.1	3322078	3323438	0.0053	0.548299	30	3306672	3420921	100479304	SMAD3	protein_coding	mothers against decapentaplegic homolog 3	1360
NW_003217337.1	2503791	2505235	0.02	0.527513	27	2252767	2657020	100467545	KLF12	protein_coding	Krueppel-like factor 12	1444
NW_003217338.1	1028456	1029171	1.3e-05	0.630643	39	955636	1218242	100468555	SGMS1	protein_coding	phosphatidylcholine:ceramide cholinephosphotransferase 1	715
NW_003217339.1	2313348	2314786	0.021	-0.518743	34	2192483	2378394	100481316	EBF2	protein_coding	transcription factor COE2	1438
NW_003217341.1	2626151	2626727	0.011	0.63036	29	2428012	2627259	100478712	TRERF1	protein_coding	LOW QUALITY PROTEIN: transcriptional-regulating factor 1	576
NW_003217342.1	1385510	1386717	0.047	0.593538	25	1385460	1394636	100480811	CUNH22orf23	protein_coding	UPF0193 protein EVG1 isoform X1	1207
NW_003217344.1	2574223	2575166	0.045	-0.569012	26	2564128	2717745	100477287	ARPP21	protein_coding	cAMP-regulated phosphoprotein 21 isoform X8	943
NW_003217345.1	652915	653768	0.03	-0.643908	22	607696	1177403	100482325	FOXP1	protein_coding	forkhead box protein P1 isoform X1	853
NW_003217345.1	815372	816253	0.011	0.742559	30	607696	1177403	100482325	FOXP1	protein_coding	forkhead box protein P1 isoform X1	881
NW_003217345.1	870662	872458	3.7e-09	-0.628977	50	607696	1177403	100482325	FOXP1	protein_coding	forkhead box protein P1 isoform X1	1796
NW_003217346.1	1570031	1571316	2.5e-05	-0.708083	36	1398620	1746847	100463792	TCF4	protein_coding	transcription factor 4 isoform X8	1285
NW_003217348.1	1516780	1518215	5.4e-07	0.656598	38	1512767	1542657	100481228	MLH3	protein_coding	DNA mismatch repair protein Mlh3 isoform X3	1435
NW_003217348.1	2284095	2285886	0.00027	0.642476	37	2021581	2301394	100481977	TTLL5	protein_coding	tubulin polyglutamylase TTLL5 isoform X4	1791
NW_003217349.1	49104	49645	4.2e-08	-0.734449	42	1218	88843	100464553	LOC100464553	protein_coding	phosphatidylinositol 4-phosphate 5-kinase type-1 beta-like	541
NW_003217349.1	228767	229587	0.0025	0.582667	32	201691	320532	100483240	TJP2	protein_coding	tight junction protein ZO-2 isoform X3	820
NW_003217349.1	2426310	2427186	0.045	0.644092	26	2353619	2468066	100465816	TMEM2	protein_coding	transmembrane protein 2, transcript variant X3	876
NW_003217350.1	332186	333076	0.0026	0.748302	24	11401	332903	100466549	FRY	protein_coding	protein furry homolog isoform X6	717
NW_003217353.1	1465237	1465688	0.033	0.571684	22	1449042	1677667	100468399	CRIM1	protein_coding	LOW QUALITY PROTEIN: cysteine-rich motor neuron 1 protein	451
NW_003217353.1	1776362	1777182	9.3e-05	-0.502213	31	1774479	1882320	100464474	VIT	protein_coding	vitrin isoform X3	820
NW_003217353.1	2247975	2248795	0.0002	0.591334	30	2224878	2295317	100465974	NDUFAF7	protein_coding	protein arginine methyltransferase NDUFAF7, mitochondrial	820
NW_003217354.1	2474469	2475756	0.046	-0.587175	26	2185062	2475782	100471662	NALCN	protein_coding	sodium leak channel non-selective protein isoform X3	1287
NW_003217356.1	2821275	2822394	0.017	0.530029	28	2790666	2912076	100464047	ANXA4	protein_coding	annexin A4	1119
NW_003217358.1	2061799	2062608	0.00037	-0.614998	31	2013373	2066879	100482734	CPB2	protein_coding	carboxypeptidase B2	809
NW_003217359.1	2108163	2108505	0.00067	-0.851834	27	2013925	2237804	105235728	LOC105235728	lncRNA	uncharacterized LOC105235728, transcript variant X1	342
NW_003217361.1	1431900	1433089	0.011	-0.652654	28	1222184	1550768	100477127	NTRK2	protein_coding	BDNF/NT-3 growth factors receptor isoform X3	1189
NW_003217362.1	2393314	2394675	0.016	-0.591876	33	2386924	2397730	100480156	NRN1	protein_coding	neuritin	1361
NW_003217362.1	2689190	2690126	3.3e-05	-0.690896	31	2552277	3109895	100480408	FARS2	protein_coding	phenylalanine--tRNA ligase, mitochondrial isoform X2	936
NW_003217366.1	358508	358896	0.031	-0.652528	22	333853	444012	100476794	CCDC6	protein_coding	coiled-coil domain-containing protein 6	388
NW_003217367.1	394594	395130	0.024	0.657191	21	312264	396075	100481819	SYTL3	protein_coding	synaptotagmin-like protein 3 isoform X2	536
NW_003217367.1	894239	894886	0.0016	0.593072	26	878758	972396	100484742	SYNJ2	protein_coding	synaptojanin-2	647
NW_003217367.1	1680658	1681741	0.017	-0.782822	24	1617359	2049297	100464304	ARID1B	protein_coding	AT-rich interactive domain-containing protein 1B	1083
NW_003217367.1	1777801	1779557	1.2e-08	-0.665151	44	1617359	2049297	100464304	ARID1B	protein_coding	AT-rich interactive domain-containing protein 1B	1756
NW_003217367.1	2091148	2092483	1.4e-06	-0.757168	40	2090027	2100980	109488986	LOC109488986	lncRNA	uncharacterized LOC109488986	1335
NW_003217373.1	279045	280228	0.025	0.587505	31	278398	361775	105235875	LOC105235875	protein_coding	LOW QUALITY PROTEIN: lymphoid-restricted membrane protein	1183
NW_003217373.1	279045	280228	0.025	0.587505	31	233568	280980	100484591	LRMP	protein_coding	lymphoid-restricted membrane protein isoform X2	1183
NW_003217373.1	495593	496563	0.0048	-0.731257	28	397628	500634	100465389	BCAT1	protein_coding	branched-chain-amino-acid aminotransferase, cytosolic isoform X1	970
NW_003217376.1	1011111	1012780	0.0021	-0.545616	39	973352	1014339	100484491	OXNAD1	protein_coding	oxidoreductase NAD-binding domain-containing protein 1	1669
NW_003217378.1	442934	443837	0.025	-0.598586	28	63341	967324	100468902	HDAC9	protein_coding	histone deacetylase 9 isoform X1	903
NW_003217382.1	1637312	1638509	0.0059	-0.791574	23	1593520	2272602	100469064	PTPRG	protein_coding	receptor-type tyrosine-protein phosphatase gamma isoform X1	1197
NW_003217382.1	1948611	1949651	0.0025	-0.748541	31	1593520	2272602	100469064	PTPRG	protein_coding	receptor-type tyrosine-protein phosphatase gamma isoform X1	1040
NW_003217383.1	148635	149858	0.013	0.448648	39	95497	221530	100472243	SEMA6A	protein_coding	semaphorin-6A isoform X1	1223
NW_003217383.1	1732058	1732671	0.014	-0.705786	22	1576055	1793136	109489041	LOC109489041	lncRNA	uncharacterized LOC109489041	613
NW_003217384.1	1223032	1224284	0.027	-0.552101	37	1203008	1336450	105235957	CUNH12orf42	protein_coding	LOW QUALITY PROTEIN: uncharacterized protein C12orf42 homolog	1252
NW_003217386.1	777347	778210	0.041	-0.472659	36	766784	876840	100468230	ZNF831	protein_coding	zinc finger protein 831	863
NW_003217389.1	507719	508421	0.02	-0.699339	26	411051	799458	100479973	MSI2	protein_coding	RNA-binding protein Musashi homolog 2 isoform X8	702
NW_003217389.1	789209	790300	5.8e-14	-0.843028	57	411051	799458	100479973	MSI2	protein_coding	RNA-binding protein Musashi homolog 2 isoform X8	1091
NW_003217394.1	321388	321942	0.016	-0.647285	24	216544	459572	100482825	CARMIL1	protein_coding	F-actin-uncapping protein LRRC16A isoform X2	554
NW_003217394.1	2061496	2061903	0.049	-0.608681	19	1952903	2127203	100465896	INPP5A	protein_coding	type I inositol 1,4,5-trisphosphate 5-phosphatase isoform X3	407
NW_003217394.1	2424744	2425298	0.039	-0.705403	25	2381553	2507571	100481571	JAKMIP3	protein_coding	janus kinase and microtubule-interacting protein 3 isoform X6	554
NW_003217396.1	2076438	2078183	0.00012	-0.642423	41	2070414	2113049	100476801	EFNB2	protein_coding	ephrin-B2	1745
NW_003217396.1	2082962	2084429	0.0011	-0.536085	35	2070414	2113049	100476801	EFNB2	protein_coding	ephrin-B2	1467
NW_003217401.1	328147	329663	0.0037	-0.68351	26	205601	335711	100477704	MPDZ	protein_coding	multiple PDZ domain protein isoform X1	1516
NW_003217401.1	331625	332481	0.0039	-0.660424	26	205601	335711	100477704	MPDZ	protein_coding	multiple PDZ domain protein isoform X1	856
NW_003217401.1	1310682	1313870	1.2e-06	-0.556418	63	1094800	1325854	100477452	NFIB	protein_coding	nuclear factor 1 B-type isoform X4	3188
NW_003217401.1	1317222	1318272	4.7e-05	-0.660276	33	1094800	1325854	100477452	NFIB	protein_coding	nuclear factor 1 B-type isoform X4	1050
NW_003217408.1	523343	524477	0.021	-0.569215	26	477217	767414	100471750	ZNF536	protein_coding	zinc finger protein 536 isoform X1	1134
NW_003217408.1	673074	674199	3.1e-07	-0.622734	43	477217	767414	100471750	ZNF536	protein_coding	zinc finger protein 536 isoform X1	1125
NW_003217408.1	1441760	1442004	0.034	0.383517	22	1438962	1509045	105236173	TSHZ3	protein_coding	teashirt homolog 3	244
NW_003217409.1	1687212	1687798	0.00043	-0.512078	30	1590556	1806645	100473515	CBLB	protein_coding	E3 ubiquitin-protein ligase CBL-B isoform X1	586
NW_003217412.1	1132644	1133500	0.047	0.737329	26	842898	1197172	100467556	ADAM12	protein_coding	disintegrin and metalloproteinase domain-containing protein 12	856
NW_003217413.1	520952	521946	0.0014	0.634445	31	315448	713750	105236208	MAML3	protein_coding	LOW QUALITY PROTEIN: mastermind-like protein 3	994
NW_003217414.1	905574	907755	5.1e-07	0.466744	54	893661	952003	100473934	ZNF143	protein_coding	zinc finger protein 143 isoform X1	2181
NW_003217415.1	1617231	1618294	0.047	-0.474187	26	1587138	1721159	100484594	RALGPS2	protein_coding	LOW QUALITY PROTEIN: ras-specific guanine nucleotide-releasing factor RalGPS2	1063
NW_003217417.1	1632345	1633155	0.0011	-0.62225	24	1416731	1648285	100473097	RASGRF2	protein_coding	ras-specific guanine nucleotide-releasing factor 2 isoform X3	810
NW_003217417.1	1707508	1708662	0.01	-0.694166	21	1676962	1716669	105236251	LOC105236251	lncRNA	uncharacterized LOC105236251	1154
NW_003217418.1	680684	681703	0.0065	0.659289	23	641560	735750	100476875	HHIP	protein_coding	hedgehog-interacting protein isoform X1	1019
NW_003217419.1	1567492	1568245	0.042	-0.733482	24	1564888	1934055	100482076	LDB2	protein_coding	LIM domain-binding protein 2 isoform X5	753
NW_003217423.1	1674088	1675409	0.01	-0.605692	28	1610264	1796354	100475050	CDH2	protein_coding	cadherin-2	1321
NW_003217424.1	459187	460072	0.0095	-0.789474	26	383372	601089	100476045	BCKDHB	protein_coding	2-oxoisovalerate dehydrogenase subunit beta, mitochondrial isoform X2	885
NW_003217425.1	525501	526740	0.038	-0.630145	25	499733	742262	100481486	MAPKAP1	protein_coding	target of rapamycin complex 2 subunit MAPKAP1 isoform X3	1239
NW_003217425.1	973443	974280	0.00067	-0.706889	26	767236	976659	100482077	PBX3	protein_coding	pre-B-cell leukemia transcription factor 3	837
NW_003217425.1	1383795	1384804	0.024	-0.463752	29	1275625	1450348	100482331	MVB12B	protein_coding	multivesicular body subunit 12B	1009
NW_003217425.1	1387096	1388580	1.6e-06	-0.653983	45	1275625	1450348	100482331	MVB12B	protein_coding	multivesicular body subunit 12B	1484
NW_003217425.1	2104996	2105518	0.01	-0.695581	27	2084652	2211667	100483669	GARNL3	protein_coding	GTPase-activating Rap/Ran-GAP domain-like protein 3 isoform X2	522
NW_003217427.1	357711	358691	0.029	-0.613236	21	291108	634119	100471504	SLIT2	protein_coding	slit homolog 2 protein isoform X5	980
NW_003217430.1	1728139	1729249	0.025	0.470197	31	1616912	1749707	100474444	ZNF462	protein_coding	LOW QUALITY PROTEIN: zinc finger protein 462	1110
NW_003217433.1	750287	751144	0.0023	-0.416274	29	409008	950389	100483332	SDK1	protein_coding	LOW QUALITY PROTEIN: protein sidekick-1	857
NW_003217433.1	920883	921815	0.004	-0.60147	29	409008	950389	100483332	SDK1	protein_coding	LOW QUALITY PROTEIN: protein sidekick-1	932
NW_003217433.1	1335031	1335608	0.025	0.527042	31	1304272	1345258	100481238	MMD2	protein_coding	monocyte to macrophage differentiation factor 2	577
NW_003217437.1	1194676	1195422	0.047	0.71058	25	1109897	1247362	100466808	HTT	protein_coding	huntingtin	746
NW_003217454.1	1520525	1521578	0.01	0.380414	27	1492610	1597120	100466723	PAPSS1	protein_coding	bifunctional 3'-phosphoadenosine 5'-phosphosulfate synthase 1	1053
NW_003217461.1	270722	271620	0.00046	-0.761287	35	268051	380319	100475870	PREP	protein_coding	prolyl endopeptidase	898
NW_003217464.1	585823	586629	0.00087	-0.572463	29	351016	588822	100484679	RUNX1	protein_coding	LOW QUALITY PROTEIN: runt-related transcription factor 1	806
NW_003217464.1	2152925	2155131	0.00051	-0.633041	39	2085471	2267448	100464483	HLCS	protein_coding	biotin--protein ligase	2206
NW_003217466.1	1461994	1462820	0.0048	0.724189	28	1322053	1540837	100473357	SIPA1L2	protein_coding	signal-induced proliferation-associated 1-like protein 2 isoform X1	826
NW_003217466.1	2115155	2115714	0.0089	0.674328	26	1856178	2146038	100475136	PCNX2	protein_coding	pecanex-like protein 2	559
NW_003217468.1	741118	742547	5.1e-05	0.599671	37	624431	798246	100481410	PPFIBP1	protein_coding	liprin-beta-1 isoform X4	1429
NW_003217468.1	1411385	1412881	0.0043	0.612011	28	1409170	1875604	100477888	ITPR2	protein_coding	inositol 1,4,5-trisphosphate receptor type 2	1496
NW_003217468.1	1755393	1756498	0.0006	-0.67258	36	1409170	1875604	100477888	ITPR2	protein_coding	inositol 1,4,5-trisphosphate receptor type 2	1105
NW_003217471.1	1389660	1390754	0.049	-0.549584	29	1346166	1537062	100470931	FYN	protein_coding	tyrosine-protein kinase Fyn isoform X1	1094
NW_003217474.1	799949	800651	0.0017	-0.653186	26	798390	813016	100463554	ENC1	protein_coding	ectoderm-neural cortex protein 1	702
NW_003217474.1	801977	802754	1.4e-07	-0.768746	37	798390	813016	100463554	ENC1	protein_coding	ectoderm-neural cortex protein 1	777
NW_003217477.1	1315823	1317001	0.015	-0.519936	41	1274923	1328219	100465827	PANK1	protein_coding	pantothenate kinase 1	1178
NW_003217480.1	909964	910829	0.012	-0.482602	32	812630	928078	100477805	SCML4	protein_coding	sex comb on midleg-like protein 4 isoform X6	865
NW_003217480.1	1153938	1155022	0.0049	0.666134	30	1115328	1222120	100478570	NR2E1	protein_coding	LOW QUALITY PROTEIN: nuclear receptor subfamily 2 group E member 1	1084
NW_003217480.1	1870856	1872393	0.038	0.499092	38	1824219	1924543	100481491	ARMC2	protein_coding	armadillo repeat-containing protein 2	1537
NW_003217483.1	1221733	1222174	0.046	0.37856	25	1174033	1247110	100475954	AGR2	protein_coding	anterior gradient protein 2 homolog	441
NW_003217487.1	866782	867633	0.0011	0.556099	32	861340	891709	100474192	YY1	protein_coding	transcriptional repressor protein YY1	851
NW_003217487.1	1243891	1245518	0.021	-0.531284	31	1117731	1299299	100472668	EML1	protein_coding	echinoderm microtubule-associated protein-like 1 isoform X3	1627
NW_003217487.1	1516267	1516922	0.02	-0.678212	27	1512626	1577469	100471346	SETD3	protein_coding	histone-lysine N-methyltransferase setd3	655
NW_003217487.1	1558263	1559378	0.0048	-0.642003	28	1512626	1577469	100471346	SETD3	protein_coding	histone-lysine N-methyltransferase setd3	1115
NW_003217487.1	1705929	1706853	0.028	-0.489617	41	1675559	1769716	100471593	BCL11B	protein_coding	LOW QUALITY PROTEIN: B-cell lymphoma/leukemia 11B	924
NW_003217487.1	1710904	1711926	0.018	-0.621468	25	1675559	1769716	100471593	BCL11B	protein_coding	LOW QUALITY PROTEIN: B-cell lymphoma/leukemia 11B	1022
NW_003217487.1	1728324	1729056	0.0015	-0.681754	27	1675559	1769716	100471593	BCL11B	protein_coding	LOW QUALITY PROTEIN: B-cell lymphoma/leukemia 11B	732
NW_003217489.1	359926	362370	2.2e-09	-0.676375	52	140524	379910	100476386	ELP4	protein_coding	elongator complex protein 4 isoform X1	2444
NW_003217489.1	1454992	1456195	0.007	0.573633	36	1453194	1521742	100480328	CSTF3	protein_coding	cleavage stimulation factor subunit 3	1203
NW_003217490.1	1469771	1470969	0.0038	-0.639308	28	1437203	1649503	100483835	PHLPP1	protein_coding	PH domain leucine-rich repeat-containing protein phosphatase 1	1198
NW_003217493.1	1302099	1303328	0.0004	-0.674979	35	1268411	1353863	100473358	SHTN1	protein_coding	shootin-1	1229
NW_003217497.1	657652	659001	0.00079	0.643407	27	646715	672198	100464320	RAB12	protein_coding	ras-related protein Rab-12	1349
NW_003217498.1	1218805	1219657	0.0067	-0.516018	34	1215065	1603374	100467821	NOL4	protein_coding	nucleolar protein 4 isoform X3	852
NW_003217499.1	815413	816008	0.034	-0.635435	22	814953	858510	105236909	LOC105236909	lncRNA	uncharacterized LOC105236909	595
NW_003217501.1	823638	825443	9.7e-07	0.70693	38	774695	953567	100476882	GRB10	protein_coding	growth factor receptor-bound protein 10 isoform X2	1805
NW_003217502.1	591448	592566	0.00058	-0.497254	37	549477	622074	100478396	KBTBD12	protein_coding	kelch repeat and BTB domain-containing protein 12	1118
NW_003217507.1	68284	69246	0.011	-0.728739	30	60986	100972	109489383	LOC109489383	lncRNA	uncharacterized LOC109489383, transcript variant X1	962
NW_003217507.1	383337	384744	0.037	0.651208	24	371569	564999	100476552	DOCK7	protein_coding	dedicator of cytokinesis protein 7	1407
NW_003217508.1	431368	432379	0.015	0.643191	23	376035	435907	100478977	GPRIN3	protein_coding	LOW QUALITY PROTEIN: G protein-regulated inducer of neurite outgrowth 3	1011
NW_003217509.1	111452	112339	0.0091	0.647116	26	44650	306595	100479981	LINGO2	protein_coding	leucine-rich repeat and immunoglobulin-like domain-containing nogo receptor-interacting protein 2	887
NW_003217512.1	1282390	1283979	0.022	-0.524138	27	1152581	1286866	100465236	MEIS1	protein_coding	homeobox protein Meis1 isoform X2	1589
NW_003217516.1	569286	570188	0.001	-0.785489	29	514429	786324	100465489	EFNA5	protein_coding	ephrin-A5 isoform X1	902
NW_003217516.1	604943	606345	0.00047	0.70311	31	514429	786324	100465489	EFNA5	protein_coding	ephrin-A5 isoform X1	1402
NW_003217521.1	852548	853151	0.035	0.628273	22	779805	956013	100471849	MYO1B	protein_coding	unconventional myosin-Ib isoform X4	603
NW_003217521.1	1323939	1326280	7.5e-07	0.491838	50	1316318	1331992	100472500	SDPR	protein_coding	serum deprivation-response protein	2341
NW_003217524.1	1679373	1680014	0.043	-0.547899	25	1467890	1740316	100471850	SHISA9	protein_coding	protein shisa-9	641
NW_003217525.1	767395	768550	0.023	-0.682535	27	755818	783124	109489442	LOC109489442	lncRNA	uncharacterized LOC109489442, transcript variant X2	1155
NW_003217525.1	1034389	1037355	1.7e-07	0.657564	46	964506	1073391	109489443	LOC109489443	lncRNA	uncharacterized LOC109489443	2966
NW_003217525.1	1368697	1369346	0.0024	0.489363	30	1292226	1374200	100475957	LMNB1	protein_coding	lamin-B1	649
NW_003217525.1	1453851	1455274	3.6e-09	0.557862	50	1394233	1531785	100473942	2019-03-03	protein_coding	E3 ubiquitin-protein ligase MARCH3	1423
NW_003217525.1	1510458	1511519	0.018	0.395398	25	1394233	1531785	100473942	2019-03-03	protein_coding	E3 ubiquitin-protein ligase MARCH3	1061
NW_003217525.1	1732857	1734213	0.017	-0.72159	25	1709263	1876670	100474450	MEGF10	protein_coding	multiple epidermal growth factor-like domains protein 10 isoform X1	1356
NW_003217531.1	228639	229247	0.049	-0.65419	27	0	241950	100479156	KIF26B	protein_coding	LOW QUALITY PROTEIN: kinesin-like protein KIF26B	608
NW_003217531.1	1759889	1760319	0.0075	-0.670298	26	1476372	1767203	100480414	AKT3	protein_coding	RAC-gamma serine/threonine-protein kinase isoform X2	430
NW_003217531.1	1789495	1790121	0.015	-0.687466	24	1761778	1946877	100480670	SDCCAG8	protein_coding	serologically defined colon cancer antigen 8 isoform X4	626
NW_003217531.1	1818833	1819417	0.00019	-0.662596	34	1761778	1946877	100480670	SDCCAG8	protein_coding	serologically defined colon cancer antigen 8 isoform X4	584
NW_003217531.1	1848199	1849718	0.047	-0.687298	30	1761778	1946877	100480670	SDCCAG8	protein_coding	serologically defined colon cancer antigen 8 isoform X4	1519
NW_003217536.1	352482	353243	0.049	-0.711976	33	333565	569591	100482921	MAGI3	protein_coding	membrane-associated guanylate kinase, WW and PDZ domain-containing protein 3 isoform X2	761
NW_003217539.1	540674	541524	0.0025	0.506934	36	510370	627831	100477968	STON2	protein_coding	stonin-2 isoform X2	850
NW_003217545.1	386869	387800	0.004	0.547826	27	347823	400531	100474539	SEC14L1	protein_coding	SEC14-like protein 1	931
NW_003217545.1	940167	941383	0.021	-0.699579	25	931566	1037375	100475056	TNRC6C	protein_coding	trinucleotide repeat-containing gene 6C protein	1216
NW_003217545.1	1492997	1494401	0.011	0.54667	36	1481701	1520947	100476051	USP36	protein_coding	ubiquitin carboxyl-terminal hydrolase 36 isoform X2	1404
NW_003217547.1	548303	549000	0.04	-0.711277	27	517569	574143	100475877	KMO	protein_coding	LOW QUALITY PROTEIN: kynurenine 3-monooxygenase	697
NW_003217551.1	265498	266316	0.039	-0.555934	24	14991	511960	100464652	SNTG1	protein_coding	gamma-1-syntrophin	818
NW_003217555.1	427947	429130	0.011	0.582397	29	381577	615624	100475556	SLC24A2	protein_coding	sodium/potassium/calcium exchanger 2 isoform X1	1183
NW_003217555.1	1499079	1500069	0.0012	-0.583703	37	1342742	1638252	100476052	FOCAD	protein_coding	focadhesin isoform X2	990
NW_003217561.1	743116	743932	0.042	-0.612234	29	19246	1119374	100479158	TENM2	protein_coding	teneurin-2 isoform X5	816
NW_003217561.1	797434	798259	0.0004	-0.547085	37	19246	1119374	100479158	TENM2	protein_coding	teneurin-2 isoform X5	825
NW_003217561.1	1227265	1228622	0.039	0.541873	24	1138007	1286402	100480335	WWC1	protein_coding	protein KIBRA	1357
NW_003217561.1	1653960	1654953	0.0047	0.479385	28	1483566	1676107	100480837	SLIT3	protein_coding	slit homolog 3 protein	993
NW_003217562.1	1432298	1433123	0.0097	0.721659	26	1226398	1696627	100483842	SEMA5A	protein_coding	semaphorin-5A	825
NW_003217564.1	822721	823860	0.0052	-0.518318	29	673568	859960	100484856	RSU1	protein_coding	ras suppressor protein 1 isoform X2	1139
NW_003217564.1	949320	950042	0.04	0.515219	24	864690	1125258	100463652	CUBN	protein_coding	cubilin	722
NW_003217565.1	991939	992921	0.0004	-0.744164	30	979285	1188226	100466405	ABCC4	protein_coding	multidrug resistance-associated protein 4	982
NW_003217569.1	551257	551875	0.043	-0.522738	24	451790	786126	100483843	RPS6KA2	protein_coding	ribosomal protein S6 kinase alpha-2 isoform X2	618
NW_003217569.1	1376126	1376956	0.045	-0.601393	24	1373004	1379281	105237395	LOC105237395	lncRNA	uncharacterized LOC105237395, transcript variant X1	830
NW_003217569.1	1732165	1733039	2.9e-06	0.517079	39	1700570	1752092	100483593	DACT2	protein_coding	LOW QUALITY PROTEIN: dapper homolog 2	874
NW_003217572.1	771260	772651	3.3e-05	-0.587993	41	536407	1053070	100468411	GALNT13	protein_coding	polypeptide N-acetylgalactosaminyltransferase 13 isoform X1	1391
NW_003217574.1	381160	382510	0.00061	0.631337	28	345944	385042	100474031	JAG1	protein_coding	protein jagged-1	1350
NW_003217583.1	713780	715044	0.0017	0.673502	28	692563	878488	100469083	KIF13B	protein_coding	kinesin-like protein KIF13B	1264
NW_003217583.1	1159087	1161325	0.015	-0.620374	46	1117469	1543819	100467829	MSRA	protein_coding	mitochondrial peptide methionine sulfoxide reductase isoform X1	2238
NW_003217583.1	1250581	1251374	7.5e-05	-0.762677	30	1117469	1543819	100467829	MSRA	protein_coding	mitochondrial peptide methionine sulfoxide reductase isoform X1	793
NW_003217586.1	430146	431625	0.0012	-0.732617	33	132918	451315	100466407	PPP1R9A	protein_coding	neurabin-1 isoform X6	1479
NW_003217590.1	1176827	1177670	0.048	0.515293	26	1140344	1212997	100478910	POC1A	protein_coding	POC1 centriolar protein A, transcript variant X5	843
NW_003217592.1	262486	264166	0.0024	-0.659543	31	244536	786851	100469418	CADPS2	protein_coding	LOW QUALITY PROTEIN: calcium-dependent secretion activator 2	1680
NW_003217592.1	300788	302031	1.4e-05	-0.728844	39	244536	786851	100469418	CADPS2	protein_coding	LOW QUALITY PROTEIN: calcium-dependent secretion activator 2	1243
NW_003217592.1	323270	323923	0.00018	-0.703606	32	244536	786851	100469418	CADPS2	protein_coding	LOW QUALITY PROTEIN: calcium-dependent secretion activator 2	653
NW_003217598.1	1118284	1118914	0.0023	0.60824	24	1003974	1141135	100467994	CEMIP	protein_coding	cell migration-inducing and hyaluronan-binding protein isoform X1	630
NW_003217598.1	1190420	1191438	0.0012	0.480662	39	1155103	1198664	100466572	LOC100466572	protein_coding	protein ABHD17C, transcript variant X3	1018
NW_003217599.1	50574	51216	0.0013	-0.700963	25	21600	126717	105237568	LOC105237568	protein_coding	zinc finger protein GLIS3	642
NW_003217599.1	60032	61203	0.04	0.704011	23	21600	126717	105237568	LOC105237568	protein_coding	zinc finger protein GLIS3	1171
NW_003217599.1	983785	984789	0.02	0.552203	30	960391	1008852	100471761	PUM3	protein_coding	pumilio homolog 3 isoform X1	1004
NW_003217599.1	1514755	1515894	3.1e-06	-0.64538	44	1493967	1664595	100471512	SMARCA2	protein_coding	probable global transcription activator SNF2L2	1139
NW_003217600.1	871287	872118	0.0021	0.621133	28	856564	911873	100473783	ROR2	protein_coding	LOW QUALITY PROTEIN: tyrosine-protein kinase transmembrane receptor ROR2	831
NW_003217600.1	1269804	1270215	0.038	0.679487	24	1158725	1396188	100474033	AUH	protein_coding	methylglutaconyl-CoA hydratase, mitochondrial	411
NW_003217601.1	228528	229708	4.1e-05	0.592016	37	115605	232037	100477213	CAB39L	protein_coding	calcium-binding protein 39-like	1180
NW_003217606.1	783899	784132	0.014	-0.720056	24	567987	808956	100472507	EPB41L4A	protein_coding	band 4.1-like protein 4A isoform X3	233
NW_003217609.1	656160	657059	0.02	0.49219	25	656579	658651	109489627	TRNAK-CUU	tRNA	tRNA-Lys	480
NW_003217609.1	656160	657059	0.02	0.49219	25	629538	675851	100465908	SORT1	protein_coding	sortilin isoform X1	899
NW_003217609.1	669606	670454	1.3e-05	0.717529	45	629538	675851	100465908	SORT1	protein_coding	sortilin isoform X1	848
NW_003217613.1	973587	974746	0.011	0.572028	28	962296	1165112	100481171	PDGFC	protein_coding	platelet-derived growth factor C	1159
NW_003217622.1	679636	680734	0.0068	0.653638	42	678926	690642	105237723	LOC105237723	lncRNA	uncharacterized LOC105237723, transcript variant X1	1098
NW_003217623.1	1258891	1259332	0.025	-0.76165	30	1156485	1467282	100481590	PRDM16	protein_coding	PR domain zinc finger protein 16	441
NW_003217632.1	189325	190863	0.00061	-0.709297	27	22179	193473	100480678	KCNE2	protein_coding	potassium voltage-gated channel subfamily E member 2	1538
NW_003217634.1	371486	372238	0.019	-0.725731	25	141470	433173	100466244	ST18	protein_coding	suppression of tumorigenicity 18 protein isoform X1	752
NW_003217636.1	1317301	1318735	1.4e-05	-0.657329	40	1041711	1329116	100472429	CFAP61	protein_coding	cilia- and flagella-associated protein 61 isoform X1	1434
NW_003217636.1	1402707	1403593	0.041	-0.501314	25	1352682	1624309	100472676	RALGAPA2	protein_coding	ral GTPase-activating protein subunit alpha-2	886
NW_003217644.1	998101	999034	0.0012	-0.601695	35	946759	1030063	100469592	ABAT	protein_coding	4-aminobutyrate aminotransferase, mitochondrial	933
NW_003217645.1	860212	861565	0.0005	0.456059	36	856155	893894	100473629	ADPGK	protein_coding	ADP-dependent glucokinase isoform X2	1353
NW_003217647.1	495429	496478	8.7e-06	0.636618	33	467876	592896	100478914	COL4A4	protein_coding	collagen alpha-4(IV) chain	1049
NW_003217654.1	1194507	1195911	3.3e-06	0.677028	42	1032046	1215942	100484862	KANK1	protein_coding	KN motif and ankyrin repeat domain-containing protein 1	1404
NW_003217654.1	1196285	1197105	0.024	0.585427	32	1032046	1215942	100484862	KANK1	protein_coding	KN motif and ankyrin repeat domain-containing protein 1	820
NW_003217659.1	354084	355614	0.047	0.671989	25	311030	383649	100471108	PTPN21	protein_coding	LOW QUALITY PROTEIN: tyrosine-protein phosphatase non-receptor type 21	1530
NW_003217662.1	161932	162746	0.014	-0.759608	23	1438	616674	100478157	LOC100478157	protein_coding	partitioning defective 3 homolog B	814
NW_003217668.1	708596	709788	0.046	-0.690199	28	423897	915111	100471360	DENND1A	protein_coding	DENN domain-containing protein 1A isoform X1	1192
NW_003217668.1	770463	772132	0.0028	-0.52242	42	423897	915111	100471360	DENND1A	protein_coding	DENN domain-containing protein 1A isoform X1	1669
NW_003217670.1	1186368	1187417	0.044	-0.588672	32	1004914	1214525	100479089	ANKRD44	protein_coding	serine/threonine-protein phosphatase 6 regulatory ankyrin repeat subunit B isoform X1	1049
NW_003217675.1	394060	396105	3.2e-11	0.691032	56	304090	563181	100466827	APP	protein_coding	amyloid beta A4 protein isoform X1	2045
NW_003217675.1	519723	520193	0.041	-0.526295	32	304090	563181	100466827	APP	protein_coding	amyloid beta A4 protein isoform X1	470
NW_003217676.1	291585	292724	0.008	-0.69433	26	221810	331830	100469594	ZNF608	protein_coding	zinc finger protein 608 isoform X2	1139
NW_003217676.1	591170	592542	0.045	-0.632985	32	576678	593737	105237999	LOC105237999	lncRNA	uncharacterized LOC105237999	1372
NW_003217677.1	896312	897244	0.002	-0.740613	28	782934	1237431	100471439	PPARGC1A	protein_coding	peroxisome proliferator-activated receptor gamma coactivator 1-alpha isoform X2	932
NW_003217678.1	847860	848911	1.9e-05	0.571222	33	846167	948355	100472863	GTF2I	protein_coding	general transcription factor II-I isoform X12	1051
NW_003217680.1	1127438	1129233	6.5e-06	0.533351	45	1009311	1218965	100481422	ATF6	protein_coding	cyclic AMP-dependent transcription factor ATF-6 alpha	1795
NW_003217686.1	753202	753525	0.00017	-0.827345	31	581040	774243	100475965	CHN1	protein_coding	N-chimaerin isoform X3	323
NW_003217695.1	1039121	1040076	0.0046	-0.694729	28	1032303	1094612	100475966	PTCH1	protein_coding	protein patched homolog 1 isoform X2	955
NW_003217695.1	1068028	1069827	0.0018	-0.632603	43	1032303	1094612	100475966	PTCH1	protein_coding	protein patched homolog 1 isoform X2	1799
NW_003217696.1	262404	264458	0.0039	-0.460769	42	258349	425412	100477718	FAT4	protein_coding	protocadherin Fat 4	2054
NW_003217699.1	1180151	1180621	0.0036	0.60212	25	1170555	1191885	100463822	RBM17	protein_coding	splicing factor 45	470
NW_003217706.1	268230	269271	7.8e-05	0.733324	31	259772	306406	100468419	LGR4	protein_coding	leucine-rich repeat-containing G-protein coupled receptor 4 isoform X1	1041
NW_003217708.1	783751	785423	0.048	0.502425	31	781857	787240	109489817	LOC109489817	lncRNA	uncharacterized LOC109489817	1672
NW_003217710.1	1133510	1134575	0.00056	-0.685398	33	945575	1159532	100478159	XYLT1	protein_coding	xylosyltransferase 1	1065
NW_003217712.1	631888	632563	0.0089	0.669287	27	597034	641049	100464832	GPR1	protein_coding	G-protein coupled receptor 1	675
NW_003217719.1	795949	796668	0.01	-0.751196	29	793475	845614	109489844	LOC109489844	lncRNA	uncharacterized LOC109489844, transcript variant X2	719
NW_003217720.1	785975	786843	3.4e-05	-0.698914	33	533372	1135459	100464744	TRAPPC9	protein_coding	trafficking protein particle complex subunit 9 isoform X2	868
NW_003217722.1	434282	435803	0.0046	0.57278	34	384147	473826	100466414	TNFRSF19	protein_coding	tumor necrosis factor receptor superfamily member 19 isoform X1	1521
NW_003217722.1	752082	753517	0.005	-0.605435	33	736012	880436	100468086	SPATA13	protein_coding	spermatogenesis-associated protein 13 isoform X3	1435
NW_003217730.1	1084022	1085082	3.3e-07	-0.566699	49	674820	1310333	100466335	FAT3	protein_coding	protocadherin Fat 3 isoform X3	1060
NW_003217730.1	1257429	1257782	0.021	0.652068	20	674820	1310333	100466335	FAT3	protein_coding	protocadherin Fat 3 isoform X3	353
NW_003217734.1	1245349	1246324	0.01	-0.575013	31	1189783	1378864	100475888	ADAMTS18	protein_coding	A disintegrin and metalloproteinase with thrombospondin motifs 18	975
NW_003217736.1	451007	452552	0.0034	0.455931	44	449404	490848	100477649	MFSD14A	protein_coding	hippocampus abundant transcript 1 protein	1545
NW_003217739.1	280303	280739	0.017	-0.675811	25	271306	299417	100466248	MXRA5	protein_coding	matrix-remodeling-associated protein 5	436
NW_003217740.1	876082	877327	0.00011	0.634095	35	758362	932558	100471024	RBPMS	protein_coding	RNA-binding protein with multiple splicing	1245
NW_003217741.1	23695	24630	0.00032	0.684441	27	1839	25200	100476144	LRRC31	protein_coding	leucine-rich repeat-containing protein 31	935
NW_003217741.1	1289525	1290504	0.0075	-0.769206	24	961459	1340627	100477906	TNIK	protein_coding	TRAF2 and NCK-interacting protein kinase isoform X4	979
NW_003217743.1	962853	963229	0.038	0.664437	23	846920	991350	100482935	NCOR1	protein_coding	nuclear receptor corepressor 1	376
NW_003217747.1	1316574	1316833	0.042	-0.711646	24	1256030	1321457	100465502	CENPF	protein_coding	centromere protein F	259
NW_003217753.1	23347	23516	0.011	-0.536664	28	5392	75148	105238468	IQCA1	protein_coding	IQ and AAA domain-containing protein 1	169
NW_003217753.1	386032	387152	1.8e-05	-0.797711	35	190168	737643	100484869	AGAP1	protein_coding	arf-GAP with GTPase, ANK repeat and PH domain-containing protein 1	1120
NW_003217753.1	397330	398336	3.2e-09	-0.80237	51	190168	737643	100484869	AGAP1	protein_coding	arf-GAP with GTPase, ANK repeat and PH domain-containing protein 1	1006
NW_003217757.1	312216	313094	0.00029	0.601346	27	305326	340082	100466992	CANX	protein_coding	calnexin	878
NW_003217758.1	198802	199625	0.012	0.571103	30	109427	361789	100472681	STX8	protein_coding	syntaxin-8 isoform X1	823
NW_003217761.1	221730	223351	0.02	0.678364	31	134583	247192	100464169	RNF144A	protein_coding	E3 ubiquitin-protein ligase RNF144A isoform X1	1621
NW_003217761.1	915681	916681	0.002	-0.540523	32	888384	916846	109489947	LOC109489947	lncRNA	uncharacterized LOC109489947, transcript variant X3	1000
NW_003217761.1	915681	916681	0.002	-0.540523	32	915771	974790	109489948	LOC109489948	lncRNA	uncharacterized LOC109489948, transcript variant X1	910
NW_003217766.1	164810	166141	0.0087	-0.652718	25	112410	236367	100471612	NETO1	protein_coding	neuropilin and tolloid-like protein 1 isoform X3	1331
NW_003217767.1	888696	888934	0.044	0.421664	24	827670	951261	100474644	ACACB	protein_coding	acetyl-CoA carboxylase 2 isoform X4	238
NW_003217768.1	89405	90529	0.038	0.473867	23	73548	93723	100478416	MRPS25	protein_coding	28S ribosomal protein S25, mitochondrial	1124
NW_003217775.1	642431	643266	0.034	0.662295	24	605389	647265	100483512	DNAJC16	protein_coding	dnaJ homolog subfamily C member 16 isoform X2	835
NW_003217790.1	252018	253898	1.5e-07	0.668376	42	236799	256470	100482103	ACVR1B	protein_coding	activin receptor type-1B	1880
NW_003217791.1	187465	188024	0.0019	0.559847	29	33458	221823	100484111	PLD1	protein_coding	phospholipase D1 isoform X1	559
NW_003217791.1	188464	189737	0.00011	0.643573	28	33458	221823	100484111	PLD1	protein_coding	phospholipase D1 isoform X1	1273
NW_003217791.1	637885	638465	0.0095	-0.49442	27	398482	741979	100484525	FNDC3B	protein_coding	fibronectin type III domain-containing protein 3B	580
NW_003217801.1	190573	191837	0.00057	-0.611952	33	104259	496598	100477326	PRKCA	protein_coding	protein kinase C alpha type	1264
NW_003217801.1	780230	781305	0.00036	-0.719482	29	566696	967946	100476821	CEP112	protein_coding	centrosomal protein of 112 kDa isoform X3	1075
NW_003217807.1	1197681	1198246	1e-05	0.634832	42	1197161	1211295	100468254	CLRN3	protein_coding	clarin-3	565
NW_003217811.1	382348	383137	0.00022	-0.805954	31	319225	688967	100474553	CRADD	protein_coding	death domain-containing protein CRADD	789
NW_003217812.1	747473	748376	0.0053	-0.6101	33	545902	874806	100478081	RPTOR	protein_coding	regulatory-associated protein of mTOR isoform X3	903
NW_003217820.1	951149	953428	0.028	0.526626	40	943431	978775	100477725	HDAC1	protein_coding	histone deacetylase 1 isoform X1	2279
NW_003217822.1	1225553	1226463	0.00037	0.586566	30	1162493	1256385	100480430	SGIP1	protein_coding	SH3-containing GRB2-like protein 3-interacting protein 1	910
NW_003217823.1	219427	221318	0.00012	0.509032	44	220207	223455	100480685	NHLRC1	protein_coding	LOW QUALITY PROTEIN: E3 ubiquitin-protein ligase NHLRC1	1111
NW_003217826.1	976078	978038	0.00039	-0.59421	43	972388	1226116	100483439	LOC100483439	protein_coding	RNA-binding motif, single-stranded-interacting protein 3	1960
NW_003217833.1	408124	408980	0.0032	0.64297	25	297873	410831	100479925	YAP1	protein_coding	transcriptional coactivator YAP1	856
NW_003217833.1	1079942	1080519	0.0025	0.625847	31	1056323	1241415	100481681	DYNC2H1	protein_coding	cytoplasmic dynein 2 heavy chain 1	577
NW_003217841.1	1188587	1188989	0.00023	-0.688882	32	1120765	1209908	100484619	ZC3H3	protein_coding	LOW QUALITY PROTEIN: zinc finger CCCH domain-containing protein 3	402
NW_003217852.1	544945	546468	1e-05	0.531155	46	536638	606875	100467673	SLC38A4	protein_coding	sodium-coupled neutral amino acid transporter 4	1523
NW_003217857.1	449505	450883	7.5e-05	-0.632802	42	125639	489961	100478742	THSD4	protein_coding	thrombospondin type-1 domain-containing protein 4 isoform X2	1378
NW_003217859.1	184669	185235	0.049	-0.5054	26	154829	527402	100464250	GRIA4	protein_coding	glutamate receptor 4 isoform X2	566
NW_003217861.1	825815	826605	0.014	0.748274	23	807000	896214	100469607	LIMA1	protein_coding	LIM domain and actin-binding protein 1 isoform X1	790
NW_003217862.1	163827	165390	5e-05	0.390986	54	100748	221630	100475415	DISP1	protein_coding	protein dispatched homolog 1 isoform X6	1563
NW_003217863.1	692323	693339	0.0049	-0.751192	31	674028	852141	100479844	MAP3K20	protein_coding	mitogen-activated protein kinase kinase kinase MLT isoform X2	1016
NW_003217869.1	392469	393405	0.00089	0.57694	28	360247	433367	100472119	SLC37A1	protein_coding	glucose-6-phosphate exchanger SLC37A1	936
NW_003217870.1	550898	552031	0.034	0.678852	22	480196	572993	100474650	LRRC8D	protein_coding	volume-regulated anion channel subunit LRRC8D	1133
NW_003217871.1	836144	836409	0.0027	-0.685885	24	764957	1030747	100478591	HDAC4	protein_coding	LOW QUALITY PROTEIN: histone deacetylase 4	265
NW_003217872.1	355773	356262	0.00038	-0.579049	34	233453	371103	100481356	KCNN3	protein_coding	small conductance calcium-activated potassium channel protein 3 isoform X2	489
NW_003217878.1	398140	401121	1.1e-08	0.54126	42	385182	404311	100470778	PTGER4	protein_coding	prostaglandin E2 receptor EP4 subtype	2981
NW_003217884.1	58004	58691	0.021	0.679197	28	36374	66226	100481432	LITAF	protein_coding	lipopolysaccharide-induced tumor necrosis factor-alpha factor	687
NW_003217886.1	243009	243959	2.1e-05	-0.751033	35	238117	550517	100483690	RNGTT	protein_coding	mRNA-capping enzyme	950
NW_003217887.1	471401	472790	0.00099	0.611311	31	408173	795055	100465511	SAMD12	protein_coding	sterile alpha motif domain-containing protein 12 isoform X2	1389
NW_003217894.1	577759	578261	0.00044	-0.474353	33	495590	614822	100477156	LOC100477156	protein_coding	transcription factor COE3 isoform X4	502
NW_003217894.1	603743	604946	0.004	-0.557291	39	495590	614822	100477156	LOC100477156	protein_coding	transcription factor COE3 isoform X4	1203
NW_003217894.1	901785	902509	0.024	0.653649	20	671702	959901	100477658	MGMT	protein_coding	LOW QUALITY PROTEIN: methylated-DNA--protein-cysteine methyltransferase	724
NW_003217912.1	79300	80541	8.4e-08	-0.575688	54	299	201816	100475240	TBC1D22A	protein_coding	TBC1 domain family member 22A	1241
NW_003217912.1	625467	627123	0.0003	0.540054	40	603535	666655	100474723	PPARA	protein_coding	peroxisome proliferator-activated receptor alpha isoform X1	1656
NW_003217912.1	975295	976231	0.0025	0.648814	30	929991	1088926	100476481	ATXN10	protein_coding	ataxin-10	936
NW_003217920.1	271396	272458	0.005	0.71765	29	145830	325151	100470368	ZFHX4	protein_coding	LOW QUALITY PROTEIN: zinc finger homeobox protein 4	1062
NW_003217921.1	298134	298999	0.00073	-0.707367	28	193187	357376	100471123	LRRC28	protein_coding	leucine-rich repeat-containing protein 28 isoform X1	865
NW_003217929.1	629252	630455	8e-06	-0.74969	34	560167	683515	100464506	PRTG	protein_coding	protogenin	1203
NW_003217933.1	617159	617751	0.022	0.549735	26	519926	724162	100470022	MEIS2	protein_coding	homeobox protein Meis2 isoform X5	592
NW_003217933.1	679403	680379	8.2e-06	-0.729583	34	519926	724162	100470022	MEIS2	protein_coding	homeobox protein Meis2 isoform X5	976
NW_003217936.1	641266	643123	1.3e-05	-0.675303	42	402199	853082	100479250	AGBL1	protein_coding	cytosolic carboxypeptidase 4	1857
NW_003217937.1	637137	637612	0.013	0.735028	23	603755	646470	100481764	TBC1D2B	protein_coding	TBC1 domain family member 2B isoform X4	475
NW_003217938.1	799455	800481	4.2e-06	-0.670592	37	788473	833999	100464089	STX7	protein_coding	syntaxin-7	1026
NW_003217941.1	651678	652128	6.6e-05	-0.776421	29	543656	703319	100477830	ADAMTS9	protein_coding	A disintegrin and metalloproteinase with thrombospondin motifs 9	450
NW_003217942.1	217357	218057	0.017	-0.69894	24	163467	233943	100478338	FAM49A	protein_coding	protein FAM49A	700
NW_003217949.1	745769	746440	0.01	0.622397	37	514642	905574	100467930	ATXN1	protein_coding	ataxin-1	671
NW_003217954.1	192721	194284	0.028	0.53572	36	160625	206830	100465009	NT5E	protein_coding	5'-nucleotidase	1563
NW_003217955.1	996892	997976	0.0013	0.59792	26	963469	1032795	100470780	SFSWAP	protein_coding	splicing factor, suppressor of white-apricot homolog	1084
NW_003217977.1	755703	758323	0.017	0.508433	40	754348	797571	100480001	RANBP3L	protein_coding	ran-binding protein 3-like isoform X2	2620
NW_003217986.1	206797	207297	0.043	-0.718543	27	99614	230602	100480941	WWTR1	protein_coding	LOW QUALITY PROTEIN: WW domain-containing transcription regulator protein 1	500
NW_003217987.1	264233	264811	0.017	-0.754318	24	74370	400064	105239423	LOC105239423	protein_coding	receptor-type tyrosine-protein phosphatase N2	578
NW_003217988.1	291268	292045	0.0052	-0.616508	29	159708	492439	100484701	DCLK1	protein_coding	serine/threonine-protein kinase DCLK1 isoform X6	777
NW_003217988.1	392459	393460	0.0035	-0.397227	25	159708	492439	100484701	DCLK1	protein_coding	serine/threonine-protein kinase DCLK1 isoform X6	1001
NW_003217995.1	835607	836883	0.00025	-0.630325	28	822693	868426	100480103	PTGFRN	protein_coding	prostaglandin F2 receptor negative regulator	1276
NW_003217998.1	330350	331166	0.001	-0.544596	40	162155	395461	100481514	ZFHX3	protein_coding	zinc finger homeobox protein 3 isoform X1	816
NW_003217999.1	453178	453727	0.039	-0.548261	23	428211	478544	100464760	RFFL	protein_coding	E3 ubiquitin-protein ligase rififylin isoform X2	549
NW_003218001.1	30583	31667	0.0057	-0.648755	32	7733	316984	100469262	DYM	protein_coding	dymeclin	1084
NW_003218006.1	510466	511389	0.024	0.531827	31	474524	512571	100479603	FDFT1	protein_coding	squalene synthase	923
NW_003218015.1	392870	394353	0.00062	-0.721266	27	341772	488930	100484204	KIF5C	protein_coding	kinesin heavy chain	1483
NW_003218015.1	448049	449523	0.0022	-0.498128	32	341772	488930	100484204	KIF5C	protein_coding	kinesin heavy chain	1474
NW_003218016.1	150817	152066	2.6e-06	-0.725949	40	73859	213632	100484704	DCDC2	protein_coding	doublecortin domain-containing protein 2	1249
NW_003218019.1	360658	362990	1.4e-06	-0.638698	56	272447	436507	100472375	MTUS1	protein_coding	microtubule-associated tumor suppressor 1 isoform X5	2332
NW_003218028.1	370069	371760	0.0015	0.546472	43	333797	390146	100475077	LAMC2	protein_coding	laminin subunit gamma-2	1691
NW_003218032.1	63736	64829	0.00017	-0.80821	29	30506	102377	100483277	HAT1	protein_coding	histone acetyltransferase type B catalytic subunit	1093
NW_003218032.1	63736	64829	0.00017	-0.80821	29	17137	222364	100464093	SLC25A12	protein_coding	calcium-binding mitochondrial carrier protein Aralar1	1093
NW_003218035.1	648077	648799	0.04	-0.600877	25	646015	772567	100467096	IMPG1	protein_coding	interphotoreceptor matrix proteoglycan 1	722
NW_003218036.1	697019	697855	0.048	-0.593278	26	656640	948114	105239614	LOC105239614	protein_coding	zinc transporter ZIP11-like	836
NW_003218036.1	838836	839646	0.0049	0.607049	32	656640	948114	105239614	LOC105239614	protein_coding	zinc transporter ZIP11-like	810
NW_003218054.1	58373	59110	0.00021	-0.740479	26	20103	385895	100480616	CLSTN2	protein_coding	calsyntenin-2	737
NW_003218054.1	861193	861992	0.0085	-0.63856	26	815530	936947	100481112	NMNAT3	protein_coding	nicotinamide/nicotinic acid mononucleotide adenylyltransferase 3 isoform X3	799
NW_003218056.1	534992	536069	3.1e-05	0.630311	31	472435	674275	100484117	UNC79	protein_coding	protein unc-79 homolog	1077
NW_003218069.1	335678	336750	0.022	0.683871	26	12639	558944	100466108	USH2A	protein_coding	usherin	1072
NW_003218069.1	513812	515568	0.0045	0.559057	35	12639	558944	100466108	USH2A	protein_coding	usherin	1756
NW_003218069.1	577826	579265	0.0085	0.590782	27	560970	613828	100466354	KCTD3	protein_coding	BTB/POZ domain-containing protein KCTD3 isoform X1	1439
NW_003218072.1	465233	466839	0.021	-0.423301	37	378542	575481	100469869	OSBPL10	protein_coding	oxysterol-binding protein-related protein 10	1606
NW_003218076.1	634981	635864	0.00074	-0.701385	31	616164	807525	100484625	ADARB2	protein_coding	double-stranded RNA-specific editase B2	883
NW_003218077.1	601335	604779	1.3e-19	0.686904	84	534174	642788	100465173	DNMBP	protein_coding	dynamin-binding protein isoform X3	3444
NW_003218078.1	55589	56727	0.0022	0.637925	30	16471	140231	100468431	ARHGEF38	protein_coding	rho guanine nucleotide exchange factor 38	1138
NW_003218080.1	945578	947707	1.7e-07	0.573068	46	942342	952507	100471458	CCKAR	protein_coding	cholecystokinin receptor type A	2129
NW_003218085.1	511639	513560	0.00056	0.613566	33	478536	534681	100479185	ANXA13	protein_coding	annexin A13 isoform X3	1921
NW_003218086.1	760476	762636	0.001	-0.608517	39	732756	769518	100482864	CTSO	protein_coding	cathepsin O	2160
NW_003218088.1	753037	753703	0.00067	-0.708482	26	633336	789734	105239821	LOC105239821	protein_coding	LOW QUALITY PROTEIN: zinc finger protein GLIS3-like	666
NW_003218088.1	787603	788800	0.029	0.633619	21	633336	789734	105239821	LOC105239821	protein_coding	LOW QUALITY PROTEIN: zinc finger protein GLIS3-like	1197
NW_003218089.1	736113	737101	0.00077	0.6177	27	672440	939291	100466423	LOC100466423	protein_coding	breast carcinoma-amplified sequence 3	988
NW_003218090.1	159272	160454	0.021	0.541102	34	105204	586122	100467100	ZNF407	protein_coding	zinc finger protein 407 isoform X4	1182
NW_003218090.1	530272	531465	0.0044	-0.713827	29	105204	586122	100467100	ZNF407	protein_coding	zinc finger protein 407 isoform X4	1193
NW_003218092.1	580059	580848	0.011	-0.506141	36	540342	611262	100471285	DDX31	protein_coding	probable ATP-dependent RNA helicase DDX31	789
NW_003218092.1	660571	661431	0.0011	-0.638928	32	643261	762590	100469362	AK8	protein_coding	adenylate kinase 8 isoform X2	860
NW_003218097.1	281068	282426	0.0021	-0.652488	32	21067	469204	100482021	PCSK5	protein_coding	proprotein convertase subtilisin/kexin type 5 isoform X2	1358
NW_003218104.1	867963	869837	2.7e-09	-0.664041	53	817263	919039	100468267	FGFR2	protein_coding	fibroblast growth factor receptor 2 isoform X11	1874
NW_003218105.1	555781	557837	1.4e-05	0.537094	45	532971	583412	100474476	ERN1	protein_coding	serine/threonine-protein kinase/endoribonuclease IRE1	2056
NW_003218106.1	223300	223767	0.011	-0.684144	22	182850	388053	100477236	MYO10	protein_coding	unconventional myosin-X isoform X1	467
NW_003218106.1	361880	363582	4.8e-06	0.631831	43	182850	388053	100477236	MYO10	protein_coding	unconventional myosin-X isoform X1	1702
NW_003218108.1	528508	531152	1.7e-07	0.546131	51	511018	534065	100478499	FAM46C	protein_coding	protein FAM46C	2644
NW_003218110.1	796395	798274	0.041	0.510424	32	794152	800331	100464008	TXNIP	protein_coding	thioredoxin-interacting protein	1879
NW_003218113.1	353888	354583	0.025	0.641315	28	329670	375326	100475496	PPL	protein_coding	LOW QUALITY PROTEIN: periplakin	695
NW_003218114.1	47272	48267	2.3e-07	0.698931	39	5520	144089	100478752	COL4A1	protein_coding	collagen alpha-1(IV) chain	995
NW_003218114.1	535200	536286	2.7e-05	0.60446	37	523349	556294	100478500	ANKRD10	protein_coding	ankyrin repeat domain-containing protein 10 isoform X2	1086
NW_003218114.1	542503	543729	0.0011	0.6605	31	523349	556294	100478500	ANKRD10	protein_coding	ankyrin repeat domain-containing protein 10 isoform X2	1226
NW_003218114.1	543758	545347	2.7e-07	0.508551	48	523349	556294	100478500	ANKRD10	protein_coding	ankyrin repeat domain-containing protein 10 isoform X2	1589
NW_003218114.1	552067	552742	0.021	0.502873	30	523349	556294	100478500	ANKRD10	protein_coding	ankyrin repeat domain-containing protein 10 isoform X2	675
NW_003218115.1	711333	713284	1.9e-10	-0.677295	58	706184	848635	100480512	TRPM6	protein_coding	transient receptor potential cation channel subfamily M member 6	1951
NW_003218115.1	726769	728639	3.3e-07	-0.689712	43	706184	848635	100480512	TRPM6	protein_coding	transient receptor potential cation channel subfamily M member 6	1870
NW_003218117.1	137102	138446	0.012	-0.730336	30	121930	277523	100481272	HELZ	protein_coding	probable helicase with zinc finger domain isoform X1	1344
NW_003218117.1	187525	189405	0.0019	-0.648742	30	121930	277523	100481272	HELZ	protein_coding	probable helicase with zinc finger domain isoform X1	1880
NW_003218122.1	844851	846416	0.001	0.612009	33	800663	850053	100470451	LURAP1L	protein_coding	leucine rich adaptor protein 1-like	1565
NW_003218125.1	727341	728979	0.0011	0.612308	36	644457	845311	100474478	CACHD1	protein_coding	VWFA and cache domain-containing protein 1	1638
NW_003218126.1	716570	717217	0.0086	0.766105	25	544882	771428	100475742	CCBE1	protein_coding	collagen and calcium-binding EGF domain-containing protein 1 isoform X1	647
NW_003218126.1	746531	747913	0.00067	0.610886	44	544882	771428	100475742	CCBE1	protein_coding	collagen and calcium-binding EGF domain-containing protein 1 isoform X1	1382
NW_003218135.1	544961	545974	0.0013	-0.697025	27	522084	828230	100471382	SHROOM3	protein_coding	protein Shroom3 isoform X2	1013
NW_003218136.1	532046	532992	0.043	-0.821775	24	521081	568209	100472788	NEIL3	protein_coding	LOW QUALITY PROTEIN: endonuclease 8-like 3	946
NW_003218152.1	330174	330981	1.3e-07	-0.775287	50	254823	426358	100471630	SLC22A23	protein_coding	LOW QUALITY PROTEIN: solute carrier family 22 member 23	807
NW_003218153.1	717249	718800	0.0026	-0.615543	35	472424	750704	100474573	ACACA	protein_coding	acetyl-CoA carboxylase 1 isoform X4	1551
NW_003218163.1	711966	712829	0.00063	0.640198	26	695838	729918	100466357	FERMT1	protein_coding	fermitin family homolog 1	863
NW_003218187.1	143352	144333	0.0024	-0.588176	35	13933	154975	100477921	PCSK6	protein_coding	proprotein convertase subtilisin/kexin type 6	981
NW_003218187.1	144348	144976	0.044	-0.33786	26	13933	154975	100477921	PCSK6	protein_coding	proprotein convertase subtilisin/kexin type 6	628
NW_003218192.1	672694	673566	0.0005	-0.63498	32	420912	699325	100482198	PREX2	protein_coding	phosphatidylinositol 3,4,5-trisphosphate-dependent Rac exchanger 2 protein isoform X1	872
NW_003218196.1	281378	282453	0.025	0.583919	30	176296	306302	100467357	HECTD4	protein_coding	probable E3 ubiquitin-protein ligase HECTD4 isoform X1	1075
NW_003218198.1	216191	217071	0.00037	-0.623271	28	7628	239386	105240193	NPAS3	protein_coding	LOW QUALITY PROTEIN: neuronal PAS domain-containing protein 3	880
NW_003218198.1	325780	326896	0.022	0.581952	29	309981	338653	100470632	EGLN3	protein_coding	egl nine homolog 3	1116
NW_003218201.1	58834	59351	0.041	0.560283	26	47735	167290	100475421	LOC100475421	protein_coding	receptor-type tyrosine-protein phosphatase N2	517
NW_003218201.1	471081	473547	5.4e-05	0.34445	61	352508	479155	100475169	UBE3C	protein_coding	ubiquitin-protein ligase E3C	2466
NW_003218201.1	799467	801452	0.0085	0.4736	38	799440	825529	105240200	RNF32	protein_coding	RING finger protein 32	1985
NW_003218206.1	166325	167073	0.0025	0.588884	36	133003	209421	100481368	ZBTB38	protein_coding	zinc finger and BTB domain-containing protein 38	748
NW_003218209.1	596767	597468	0.032	0.633605	22	388547	601257	100465934	MICAL2	protein_coding	protein-methionine sulfoxide oxidase MICAL2 isoform X7	701
NW_003218221.1	213728	214140	0.026	-0.554891	31	780	262821	105240273	LOC105240273	protein_coding	partitioning defective 3 homolog isoform X2	412
NW_003218225.1	210840	212337	0.00052	-0.6108	35	185259	612575	100479508	ESRRG	protein_coding	estrogen-related receptor gamma isoform X1	1497
NW_003218225.1	394160	395329	0.0011	0.6293	33	185259	612575	100479508	ESRRG	protein_coding	estrogen-related receptor gamma isoform X1	1169
NW_003218228.1	314230	315314	0.0055	0.656039	31	219616	688263	100466606	SLC25A21	protein_coding	mitochondrial 2-oxodicarboxylate carrier	1084
NW_003218242.1	216798	217495	0.024	0.65188	28	189775	226228	100465019	GSPT1	protein_coding	eukaryotic peptide chain release factor GTP-binding subunit ERF3A	697
NW_003218244.1	345644	346587	0.0025	-0.670675	32	209530	432494	100466755	COL14A1	protein_coding	collagen alpha-1(XIV) chain isoform X3	943
NW_003218255.1	693549	694737	0.0026	0.595804	35	641900	716006	100468271	PRPF18	protein_coding	pre-mRNA-splicing factor 18 isoform X4	1188
NW_003218263.1	697448	698255	0.024	0.453607	33	30504	734515	105240410	LOC105240410	protein_coding	autism susceptibility gene 2 protein	807
NW_003218274.1	32570	34551	1.4e-07	0.659375	42	8697	157692	100477591	NEDD4L	protein_coding	E3 ubiquitin-protein ligase NEDD4-like isoform X2	1981
NW_003218274.1	52128	53464	0.0001	0.635488	39	8697	157692	100477591	NEDD4L	protein_coding	E3 ubiquitin-protein ligase NEDD4-like isoform X2	1336
NW_003218280.1	92116	93394	0.027	0.644232	21	71247	196620	100465354	ATP2B1	protein_coding	ATPase plasma membrane Ca2+ transporting 1, transcript variant X4	1278
NW_003218284.1	195015	196713	0.01	0.604246	31	191285	418186	100469773	TBC1D1	protein_coding	TBC1 domain family member 1 isoform X3	1698
NW_003218284.1	208388	208992	0.0054	-0.410033	30	191285	418186	100469773	TBC1D1	protein_coding	TBC1 domain family member 1 isoform X3	604
NW_003218289.1	320091	321850	0.02	-0.544873	36	53665	359161	100472538	DNAH11	protein_coding	LOW QUALITY PROTEIN: dynein heavy chain 11, axonemal	1759
NW_003218289.1	556340	557133	0.00044	0.62299	33	537546	722986	100472289	RAPGEF5	protein_coding	rap guanine nucleotide exchange factor 5 isoform X4	793
NW_003218292.1	232644	233137	0.018	-0.659064	32	164805	523815	100479940	CUX1	protein_coding	protein CASP isoform X4	493
NW_003218292.1	275676	276507	0.0024	-0.5754	30	164805	523815	100479940	CUX1	protein_coding	protein CASP isoform X4	831
NW_003218292.1	471182	472035	2.5e-05	-0.692809	38	164805	523815	100479940	CUX1	protein_coding	protein CASP isoform X4	853
NW_003218311.1	544670	545425	0.044	0.726636	24	493162	601426	100473465	SNX30	protein_coding	sorting nexin-30	755
NW_003218316.1	253908	255214	2.4e-07	-0.749333	41	186212	572991	105240573	LOC105240573	lncRNA	uncharacterized LOC105240573, transcript variant X2	1306
NW_003218316.1	569245	570067	0.0016	-0.701004	27	186212	572991	105240573	LOC105240573	lncRNA	uncharacterized LOC105240573, transcript variant X2	822
NW_003218326.1	702162	702632	0.021	-0.814153	30	444744	728441	100481951	DPP6	protein_coding	dipeptidyl aminopeptidase-like protein 6	470
NW_003218338.1	616367	617250	0.0034	0.657193	31	603438	622185	100474659	E2F8	protein_coding	transcription factor E2F8	883
NW_003218344.1	340741	341549	0.043	-0.597284	32	337684	534691	100483625	TGFBR3	protein_coding	transforming growth factor beta receptor type 3 isoform X1	808
NW_003218346.1	299090	300097	0.025	0.5781	31	284378	316063	100465779	RAB17	protein_coding	ras-related protein Rab-17 isoform X2	1007
NW_003218357.1	227047	228236	0.024	-0.675251	33	177250	496070	100482873	CADM1	protein_coding	cell adhesion molecule 1 isoform X1	1189
NW_003218361.1	597749	598510	0.044	-0.739695	25	521257	604540	100464017	KIAA0232	protein_coding	uncharacterized protein KIAA0232 homolog isoform X2	761
NW_003218363.1	164426	165646	0.0012	-0.756366	32	80504	687817	100470793	MAGI1	protein_coding	membrane-associated guanylate kinase, WW and PDZ domain-containing protein 1 isoform X8	1220
NW_003218392.1	23239	23724	0.00097	-0.700228	36	12827	196613	100484382	LDLRAD3	protein_coding	LOW QUALITY PROTEIN: low-density lipoprotein receptor class A domain-containing protein 3	485
NW_003218392.1	166311	167391	0.024	-0.753192	20	12827	196613	100484382	LDLRAD3	protein_coding	LOW QUALITY PROTEIN: low-density lipoprotein receptor class A domain-containing protein 3	1080
NW_003218393.1	54610	56135	4.5e-05	0.618482	33	9616	59648	105240796	LOC105240796	lncRNA	uncharacterized LOC105240796	1525
NW_003218393.1	223754	224892	1.1e-05	-0.684128	37	196456	490487	100463683	APBB2	protein_coding	amyloid beta A4 precursor protein-binding family B member 2 isoform X5	1138
NW_003218406.1	238472	239286	0.011	-0.571635	34	230173	543447	100470208	STAU2	protein_coding	double-stranded RNA-binding protein Staufen homolog 2 isoform X7	814
NW_003218411.1	269904	270401	0.0049	-0.708125	28	243893	360732	105240860	LOC105240860	lncRNA	uncharacterized LOC105240860	497
NW_003218420.1	240487	240805	0.022	0.647417	26	232867	270998	100482030	CEP72	protein_coding	centrosomal protein of 72 kDa	318
NW_003218449.1	230351	231368	0.0005	0.295774	41	19554	409574	105240956	LOC105240956	protein_coding	1-phosphatidylinositol 4,5-bisphosphate phosphodiesterase beta-1-like	1017
NW_003218449.1	553382	554221	0.0061	-0.60136	30	506373	557682	105240957	TMX4	protein_coding	LOW QUALITY PROTEIN: thioredoxin-related transmembrane protein 4	839
NW_003218469.1	235585	236559	0.042	-0.748595	25	228128	601022	100475591	SH3RF3	protein_coding	SH3 domain-containing RING finger protein 3	974
NW_003218484.1	379544	381416	5.9e-12	-0.611173	72	295740	416037	100478441	CAP2	protein_coding	adenylyl cyclase-associated protein 2 isoform X2	1872
NW_003218488.1	383023	384296	0.005	-0.672186	29	328592	451874	100481704	ZMYND8	protein_coding	protein kinase C-binding protein 1 isoform X5	1273
NW_003218503.1	249540	250951	0.047	-0.605836	29	68495	367143	100471961	NCAM1	protein_coding	neural cell adhesion molecule 1 isoform X13	1411
NW_003218510.1	511387	513057	3.2e-05	-0.665411	46	460741	518905	100483713	NOX3	protein_coding	NADPH oxidase 3	1670
NW_003218518.1	413872	414893	0.025	-0.666369	29	348428	428155	100472799	CHST15	protein_coding	LOW QUALITY PROTEIN: carbohydrate sulfotransferase 15	1021
NW_003218551.1	347303	348597	0.0012	-0.666498	33	277367	411229	100477093	PLEKHG1	protein_coding	LOW QUALITY PROTEIN: pleckstrin homology domain-containing family G member 1	1294
NW_003218551.1	367684	368246	0.0018	-0.644313	29	277367	411229	100477093	PLEKHG1	protein_coding	LOW QUALITY PROTEIN: pleckstrin homology domain-containing family G member 1	562
NW_003218552.1	210536	211357	0.0022	-0.629729	29	76101	566016	100477848	LOC100477848	protein_coding	phospholipid-transporting ATPase IB	821
NW_003218554.1	342050	342672	0.024	-0.690818	20	52587	553591	100478104	SPOCK1	protein_coding	testican-1 isoform X2	622
NW_003218555.1	57894	58884	0.0097	-0.681581	26	8492	132011	100478514	KIF1B	protein_coding	kinesin-like protein KIF1B isoform X9	990
NW_003218555.1	63780	65924	8.7e-05	-0.759326	31	8492	132011	100478514	KIF1B	protein_coding	kinesin-like protein KIF1B isoform X9	2144
NW_003218572.1	332540	333024	0.013	-0.807634	23	305370	349827	100463686	PDSS1	protein_coding	decaprenyl-diphosphate synthase subunit 1 isoform X2	484
NW_003218585.1	225463	226648	1e-06	0.608205	44	222370	282451	100480122	LMTK2	protein_coding	serine/threonine-protein kinase LMTK2 isoform X1	1185
NW_003218585.1	425306	426615	0.00026	0.504388	41	405964	435785	100478613	CCZ1	protein_coding	LOW QUALITY PROTEIN: vacuolar fusion protein CCZ1 homolog	1309
NW_003218591.1	343255	344287	0.048	-0.680832	28	205060	421076	100471143	MITF	protein_coding	microphthalmia-associated transcription factor isoform X5	1032
NW_003218598.1	135573	137007	0.0023	-0.584356	32	97553	206164	100479767	POLR3B	protein_coding	DNA-directed RNA polymerase III subunit RPC2	1434
NW_003218601.1	261326	261856	0.022	0.519633	27	146987	346286	100482032	TCERG1L	protein_coding	transcription elongation regulator 1-like protein	530
NW_003218601.1	263974	264573	0.043	0.47997	24	146987	346286	100482032	TCERG1L	protein_coding	transcription elongation regulator 1-like protein	599
NW_003218603.1	236827	237418	0.035	0.460232	22	189438	343246	100483886	STS	protein_coding	steryl-sulfatase	591
NW_003218608.1	288706	290437	0.00051	0.587885	40	273855	331519	100467947	ICE1	protein_coding	little elongation complex subunit 1	1731
NW_003218612.1	541726	542478	0.011	0.566289	31	497773	548734	100472389	BICD2	protein_coding	protein bicaudal D homolog 2 isoform X1	752
NW_003218617.1	394117	396507	0.00027	0.547675	41	287437	438850	100481878	FREM2	protein_coding	FRAS1-related extracellular matrix protein 2	2390
NW_003218619.1	118411	119579	0.019	-0.552745	35	12304	222390	109490952	LOC109490952	protein_coding	ALK tyrosine kinase receptor-like	1168
NW_003218663.1	494554	496004	0.0085	-0.499616	46	323442	529078	100472550	LOC100472550	protein_coding	phosphatidylinositol 4-phosphate 5-kinase type-1 beta	1450
NW_003218669.1	51916	52852	0.016	-0.443584	24	34641	516550	109490993	LOC109490993	protein_coding	contactin-associated protein-like 2	936
NW_003218692.1	34556	35051	0.028	0.520635	21	17075	47261	105241504	LOC105241504	protein_coding	uncharacterized protein LOC105241504	495
NW_003218701.1	114165	115339	0.007	0.681105	24	75510	465324	100468123	CUNH10orf11	protein_coding	leucine-rich repeat-containing protein C10orf11 homolog isoform X2	1174
NW_003218701.1	140385	141235	0.002	0.584013	30	75510	465324	100468123	CUNH10orf11	protein_coding	leucine-rich repeat-containing protein C10orf11 homolog isoform X2	850
NW_003218702.1	286448	287655	0.014	-0.669062	23	80657	450442	100468627	THRB	protein_coding	thyroid hormone receptor beta isoform X1	1207
NW_003218713.1	340740	341464	9.9e-06	-0.771945	38	333753	374680	100478361	PLEKHG7	protein_coding	LOW QUALITY PROTEIN: pleckstrin homology domain-containing family G member 7	724
NW_003218719.1	253853	255086	0.00026	-0.594976	33	9179	303205	100482966	LOC100482966	protein_coding	disks large homolog 2 isoform X2	1233
NW_003218728.1	331619	332361	5e-06	-0.639882	39	300980	473454	100471224	TMEM132D	protein_coding	transmembrane protein 132D	742
NW_003218729.1	14217	15118	0.00074	-0.77306	28	6692	33199	100471964	TMEM156	protein_coding	transmembrane protein 156	901
NW_003218729.1	244337	245415	0.0052	-0.643448	33	240857	263596	100471716	KLF3	protein_coding	Krueppel-like factor 3	1078
NW_003218739.1	50331	51210	0.0021	0.633693	28	9200	61740	100481380	ASB5	protein_coding	ankyrin repeat and SOCS box protein 5 isoform X2	879
NW_003218756.1	352711	353210	0.0011	0.661957	30	40541	397192	100472211	DLGAP2	protein_coding	disks large-associated protein 2 isoform X2	499
NW_003218763.1	305196	305799	0.044	0.630921	24	68009	414979	100480126	VAV3	protein_coding	guanine nucleotide exchange factor VAV3	603
NW_003218785.1	187786	189157	0.011	0.456687	30	173637	196205	100480712	ERP27	protein_coding	endoplasmic reticulum resident protein 27 isoform X1	1371
NW_003218785.1	187786	189157	0.011	0.456687	30	97657	237073	100481382	PDE6H	protein_coding	retinal cone rhodopsin-sensitive cGMP 3',5'-cyclic phosphodiesterase subunit gamma isoform X1	1371
NW_003218785.1	191302	193443	0.00035	0.624583	30	173637	196205	100480712	ERP27	protein_coding	endoplasmic reticulum resident protein 27 isoform X1	2141
NW_003218785.1	191302	193443	0.00035	0.624583	30	97657	237073	100481382	PDE6H	protein_coding	retinal cone rhodopsin-sensitive cGMP 3',5'-cyclic phosphodiesterase subunit gamma isoform X1	2141
NW_003218799.1	155445	156889	0.01	-0.637274	29	88328	444313	100470218	EPHA3	protein_coding	ephrin type-A receptor 3	1444
NW_003218812.1	3226	4095	0.0049	0.59849	30	0	49308	100480127	VAMP4	protein_coding	vesicle-associated membrane protein 4 isoform X2	869
NW_003218820.1	157634	159209	4.9e-06	0.623673	39	134975	185027	100472302	RASSF6	protein_coding	ras association domain-containing protein 6 isoform X2	1575
NW_003218881.1	405499	406450	0.00024	-0.65782	32	301279	424834	100478016	LOC100478016	protein_coding	LOW QUALITY PROTEIN: T-lymphoma invasion and metastasis-inducing protein 1-like	951
NW_003218881.1	421473	422454	0.02	-0.645381	25	301279	424834	100478016	LOC100478016	protein_coding	LOW QUALITY PROTEIN: T-lymphoma invasion and metastasis-inducing protein 1-like	981
NW_003218889.1	408710	410037	0.001	-0.763648	32	310621	412303	100469457	LOC100469457	protein_coding	IQ domain-containing protein H	1327
NW_003218905.1	134319	134937	0.02	0.518288	29	101670	142403	100464534	PACS2	protein_coding	phosphofurin acidic cluster sorting protein 2 isoform X5	618
NW_003218910.1	22015	22510	0.013	0.623153	22	5205	92249	100469286	RBM47	protein_coding	RNA-binding protein 47 isoform X3	495
NW_003218929.1	246129	247761	1.4e-05	-0.601045	42	26898	332655	100464198	CELF2	protein_coding	CUGBP Elav-like family member 2 isoform X3	1632
NW_003218929.1	248068	249172	0.00018	-0.696129	34	26898	332655	100464198	CELF2	protein_coding	CUGBP Elav-like family member 2 isoform X3	1104
NW_003218963.1	193279	193841	0.019	0.388732	26	147738	381613	109491211	LOC109491211	lncRNA	uncharacterized LOC109491211, transcript variant X1	562
NW_003218970.1	290957	291940	0.046	0.698107	25	264603	296563	100473833	HMGN3	protein_coding	high mobility group nucleosome-binding domain-containing protein 3 isoform X2	983
NW_003218974.1	218364	219574	0.0066	0.636747	23	215747	234327	100475839	GP2	protein_coding	pancreatic secretory granule membrane major glycoprotein GP2	1210
NW_003219008.1	214884	216237	0.0034	0.693352	27	212711	225744	100481384	PPP1R3B	protein_coding	protein phosphatase 1 regulatory subunit 3B isoform X2	1353
NW_003219027.1	101063	101734	0.0096	0.654092	27	14938	179088	105242021	LOC105242021	protein_coding	threonylcarbamoyladenosine tRNA methylthiotransferase-like	671
NW_003219051.1	89743	90644	0.016	-0.698652	23	63456	309283	100464453	LOC100464453	protein_coding	contactin-associated protein-like 2	901
NW_003219066.1	86892	88405	2e-05	0.605727	36	47962	91800	100472061	CRYL1	protein_coding	lambda-crystallin homolog	1513
NW_003219068.1	230628	231825	0.0097	-0.670422	28	176059	265145	100472308	TLE1	protein_coding	transducin-like enhancer protein 1 isoform X3	1197
NW_003219128.1	97344	99275	9.3e-08	0.597897	46	96206	159981	100470470	RNF43	protein_coding	E3 ubiquitin-protein ligase RNF43	1931
NW_003219166.1	137156	138535	0.0045	-0.604162	35	105837	217777	100464202	ENPP2	protein_coding	ectonucleotide pyrophosphatase/phosphodiesterase family member 2 isoform X3	1379
NW_003219172.1	277402	278206	0.046	-0.587817	30	185855	279161	109491303	LOC109491303	lncRNA	uncharacterized LOC109491303, transcript variant X1	804
NW_003219246.1	266668	267779	0.0049	0.649806	28	233085	276203	100475438	ITIH2	protein_coding	inter-alpha-trypsin inhibitor heavy chain H2	1111
NW_003219313.1	142996	144047	0.024	0.521209	31	97574	247056	105242352	LOC105242352	protein_coding	acyl-coenzyme A oxidase-like protein	1051
NW_003219379.1	113119	115415	0.00021	-0.648271	43	69193	191511	100471151	CEP170	protein_coding	centrosomal protein of 170 kDa isoform X1	2296
NW_003219459.1	134282	135504	0.00056	0.539936	36	113418	142174	100466876	MAL2	protein_coding	protein MAL2	1222
NW_003219491.1	40880	41580	0.044	0.429242	24	36576	44335	100481044	LOC100481044	protein_coding	tripartite motif-containing protein 10	700
NW_003219515.1	114882	115582	1e-05	-0.750104	36	7678	162822	100474166	LOC100474166	protein_coding	zinc transporter ZIP11	700
NW_003219532.1	32567	33878	9.6e-07	0.586813	37	5717	58567	100484153	LCT	protein_coding	LOW QUALITY PROTEIN: lactase-phlorizin hydrolase	1311
NW_003219759.1	52586	53801	0.01	-0.679507	27	3690	58532	100468962	HTR4	protein_coding	5-hydroxytryptamine receptor 4	1215
NW_003219778.1	61053	61654	0.0052	-0.782119	29	4745	97844	100479958	ARHGEF10	protein_coding	Rho guanine nucleotide exchange factor 10, transcript variant X4	601
NW_003219808.1	27612	28201	0.025	-0.749398	31	22257	90430	100474510	FARSB	protein_coding	phenylalanine--tRNA ligase beta subunit	589
NW_003219867.1	85733	87638	0.011	-0.581662	33	34298	94160	100470990	GPM6A	protein_coding	neuronal membrane glycoprotein M6-a	1905
NW_003219926.1	75378	76073	0.0038	0.652305	26	74656	86351	100477945	LOC100477945	protein_coding	splicing factor U2AF 35 kDa subunit	695
NW_003220046.1	34666	35616	1.3e-07	0.710757	43	28173	77405	100473235	KCNJ15	protein_coding	ATP-sensitive inward rectifier potassium channel 15	950
NW_003222215.1	1762	2637	0.00025	0.483428	38	0	3617	100474604	LOC100474604	protein_coding	pancreatic alpha-amylase-like	875

## Sheet: Liver.vs.Pancrease.DMR.list
scoffold	dmr.start	dmr.end	q-value	mean.methylation.difference	CpG.number	gene.start	gene.end	gene.id	genename	product.type	product	dmr.length
NW_003217289.1	802371	803486	0.012	-0.441521	29	795579	803981	109489611	LOC109489611	lncRNA	uncharacterized LOC109489611	1115
NW_003217289.1	802371	803486	0.012	-0.441521	29	786860	967043	100476612	EFCAB5	protein_coding	EF-hand calcium-binding domain-containing protein 5	1115
NW_003217292.1	728230	729352	0.024	-0.398671	31	726226	750432	100464625	LOC100464625	protein_coding	placenta-specific gene 8 protein	1122
NW_003217294.1	4982246	4983347	6.5e-05	0.561663	40	4960429	4984833	100468968	DNAJC18	protein_coding	dnaJ homolog subfamily C member 18	1101
NW_003217296.1	386513	387314	0.013	0.57009	33	365841	399004	100483160	GATA6	protein_coding	LOW QUALITY PROTEIN: transcription factor GATA-6	801
NW_003217296.1	1838732	1839445	0.039	0.450576	25	1827411	1905198	100484669	LOC100484669	protein_coding	laminin subunit alpha-3	713
NW_003217299.1	2398021	2398749	0.0012	0.442357	30	2393387	2399870	105237115	HOXA5	protein_coding	LOW QUALITY PROTEIN: homeobox protein Hox-A5	728
NW_003217299.1	2398021	2398749	0.0012	0.442357	30	2397125	2432354	100476026	HOXA3	protein_coding	homeobox protein Hox-A3	728
NW_003217299.1	2409883	2410707	0.00013	0.48459	29	2397125	2432354	100476026	HOXA3	protein_coding	homeobox protein Hox-A3	824
NW_003217299.1	2409883	2410707	0.00013	0.48459	29	2408141	2412247	100475775	HOXA4	protein_coding	homeobox protein Hox-A4	824
NW_003217299.1	4253951	4255702	3.3e-07	-0.548886	43	4180502	4357806	100472480	OSBPL3	protein_coding	oxysterol-binding protein-related protein 3 isoform X1	1751
NW_003217301.1	1199655	1200514	0.00015	0.394782	38	875218	1308836	100464038	TSHZ2	protein_coding	teashirt homolog 2 isoform X1	859
NW_003217301.1	3046397	3047584	0.0061	0.457417	34	3041623	3058983	100481469	PARD6B	protein_coding	partitioning defective 6 homolog beta	1187
NW_003217301.1	3213468	3213734	0.019	-0.458253	30	3155323	3223972	100481720	PTPN1	protein_coding	tyrosine-protein phosphatase non-receptor type 1	266
NW_003217301.1	4383446	4384284	0.00049	0.555009	29	4371232	4462747	100484231	ARFGEF2	protein_coding	brefeldin A-inhibited guanine nucleotide-exchange protein 2 isoform X3	838
NW_003217304.1	526073	527101	0.00054	0.447627	36	395555	590426	100475537	CUX2	protein_coding	LOW QUALITY PROTEIN: homeobox protein cut-like 2	1028
NW_003217304.1	2929484	2930481	3.6e-05	0.552884	38	2921340	2934796	100481807	CUNH12orf65	protein_coding	LOW QUALITY PROTEIN: probable peptide chain release factor C12orf65 homolog, mitochondrial	997
NW_003217304.1	3261910	3262651	0.00013	0.555758	33	3247953	3290056	105238191	ATP6V0A2	protein_coding	V-type proton ATPase 116 kDa subunit a	741
NW_003217307.1	1620714	1621539	0.001	0.535075	31	1593263	1631661	100480659	RHCE	protein_coding	blood group Rh(CE) polypeptide	825
NW_003217308.1	529286	530031	0.046	0.602842	24	510584	640972	100483234	BANP	protein_coding	protein BANP isoform X2	745
NW_003217308.1	3062724	3063841	0.0052	0.492352	30	3053271	3096636	100471326	USP10	protein_coding	ubiquitin carboxyl-terminal hydrolase 10	1117
NW_003217311.1	2672669	2673740	0.039	0.439477	39	2627405	2692301	100473925	MRPS9	protein_coding	28S ribosomal protein S9, mitochondrial	1071
NW_003217311.1	2676030	2677068	0.0024	0.430568	32	2627405	2692301	100473925	MRPS9	protein_coding	28S ribosomal protein S9, mitochondrial	1038
NW_003217312.1	1244313	1244998	0.0053	0.508581	31	863504	1669198	100484325	ERC2	protein_coding	ERC protein 2 isoform X1	685
NW_003217318.1	1042487	1044972	8e-07	0.443002	51	997813	1052450	100473418	SGPL1	protein_coding	sphingosine-1-phosphate lyase 1	2485
NW_003217319.1	1365395	1366993	0.00076	0.326026	54	1347882	1389017	100468976	DRC1	protein_coding	dynein regulatory complex protein 1 isoform X3	1598
NW_003217320.1	3048727	3050200	2e-07	0.579316	51	2918487	3077211	100468645	KIAA0922	protein_coding	transmembrane protein 131-like	1473
NW_003217320.1	3058892	3060124	0.00094	0.587129	28	2918487	3077211	100468645	KIAA0922	protein_coding	transmembrane protein 131-like	1232
NW_003217325.1	1785544	1786993	3.1e-05	0.572301	36	1488806	1924432	100466796	TENM3	protein_coding	LOW QUALITY PROTEIN: teneurin-3	1449
NW_003217325.1	2252341	2252969	0.036	0.437275	22	2101219	2310260	100470748	WWC2	protein_coding	protein WWC2	628
NW_003217325.1	2277702	2278432	0.0057	-0.397368	29	2101219	2310260	100470748	WWC2	protein_coding	protein WWC2	730
NW_003217330.1	3524123	3524457	0.042	0.478282	23	3293255	3556689	100463969	GLI3	protein_coding	transcriptional activator GLI3	334
NW_003217332.1	2700087	2701140	0.00014	0.461616	38	2667805	2702778	100477282	AIDA	protein_coding	axin interactor, dorsalization-associated protein	1053
NW_003217333.1	792948	793625	0.014	0.512743	32	736143	871816	100463537	HIPK2	protein_coding	homeodomain-interacting protein kinase 2	677
NW_003217333.1	1382251	1383766	0.00062	0.506353	35	1265825	1421789	100464299	KIAA1549	protein_coding	UPF0606 protein KIAA1549 homolog	1515
NW_003217336.1	431223	432728	0.023	-0.391454	37	386984	433967	100464473	PXT1	protein_coding	peroxisomal testis-specific protein 1	1505
NW_003217338.1	1049125	1050373	0.0013	0.495061	34	955636	1218242	100468555	SGMS1	protein_coding	phosphatidylcholine:ceramide cholinephosphotransferase 1	1248
NW_003217338.1	3353266	3353748	0.0088	0.470097	24	3319654	3496935	100471500	CHRM3	protein_coding	muscarinic acetylcholine receptor M3 isoform X1	482
NW_003217341.1	2626151	2626727	0.029	0.564962	32	2428012	2627259	100478712	TRERF1	protein_coding	LOW QUALITY PROTEIN: transcriptional-regulating factor 1	576
NW_003217345.1	815372	816257	0.0012	0.635816	36	607696	1177403	100482325	FOXP1	protein_coding	forkhead box protein P1 isoform X1	885
NW_003217348.1	1516780	1518215	2e-07	0.569779	47	1512767	1542657	100481228	MLH3	protein_coding	DNA mismatch repair protein Mlh3 isoform X3	1435
NW_003217350.1	331214	331755	0.011	0.6396	21	11401	332903	100466549	FRY	protein_coding	protein furry homolog isoform X6	541
NW_003217351.1	1669369	1670217	0.016	0.58413	24	1656063	1672831	100478294	FAM160B2	protein_coding	protein FAM160B2 isoform X3	848
NW_003217355.1	848172	849187	0.024	0.616216	27	845120	999354	100473677	MBNL2	protein_coding	muscleblind-like protein 2 isoform X6	1015
NW_003217356.1	3042632	3043677	0.023	-0.547226	25	2951680	3105376	100464303	AAK1	protein_coding	AP2-associated protein kinase 1	1045
NW_003217357.1	1583081	1584006	0.043	0.393207	31	1251314	1591396	100476699	GABBR2	protein_coding	gamma-aminobutyric acid type B receptor subunit 2	925
NW_003217358.1	1314148	1315350	0.041	0.461291	27	1203348	1346752	100480731	GTF2F2	protein_coding	general transcription factor IIF subunit 2	1202
NW_003217358.1	2434292	2434944	0.0019	-0.43519	27	2349680	2543949	100483486	LRCH1	protein_coding	leucine-rich repeat and calponin homology domain-containing protein 1 isoform X2	652
NW_003217358.1	2526638	2527188	0.03	0.614472	21	2349680	2543949	100483486	LRCH1	protein_coding	leucine-rich repeat and calponin homology domain-containing protein 1 isoform X2	550
NW_003217361.1	958920	959791	0.0058	0.41767	35	910590	960354	100473346	SLC28A3	protein_coding	solute carrier family 28 member 3	871
NW_003217362.1	515564	516092	0.013	-0.389287	22	476060	522547	100478045	BLOC1S5	protein_coding	biogenesis of lysosome-related organelles complex 1 subunit 5	528
NW_003217362.1	1274274	1275028	0.048	0.529718	27	1231611	1356761	100479054	RREB1	protein_coding	ras-responsive element-binding protein 1 isoform X1	754
NW_003217365.1	681940	682721	0.029	-0.439938	30	667663	702684	100471836	MYB	protein_coding	transcriptional activator Myb isoform X2	781
NW_003217366.1	392260	393193	0.0052	0.524234	29	333853	444012	100476794	CCDC6	protein_coding	coiled-coil domain-containing protein 6	933
NW_003217366.1	2306738	2307766	0.012	0.403947	31	2278373	2455225	100478552	ARID5B	protein_coding	AT-rich interactive domain-containing protein 5B isoform X3	1028
NW_003217366.1	2338596	2340336	3.1e-07	0.473219	47	2278373	2455225	100478552	ARID5B	protein_coding	AT-rich interactive domain-containing protein 5B isoform X3	1740
NW_003217366.1	2443232	2443918	0.00047	0.612545	32	2278373	2455225	100478552	ARID5B	protein_coding	AT-rich interactive domain-containing protein 5B isoform X3	686
NW_003217376.1	1579880	1580677	1.7e-06	0.585146	42	1482141	1666445	100464891	PLCL2	protein_coding	LOW QUALITY PROTEIN: inactive phospholipase C-like protein 2	797
NW_003217386.1	2463827	2464771	0.00042	0.66997	29	2457800	2542821	100475946	BMP7	protein_coding	LOW QUALITY PROTEIN: bone morphogenetic protein 7	944
NW_003217387.1	2690865	2692470	0.0051	0.454173	29	2688046	2694466	100471419	XBP1	protein_coding	LOW QUALITY PROTEIN: X-box-binding protein 1	1605
NW_003217389.1	1868681	1869194	0.0029	0.475703	31	1858977	1871914	100482989	LOC100482989	protein_coding	LOW QUALITY PROTEIN: aflatoxin B1 aldehyde reductase member 3-like	513
NW_003217394.1	789647	790646	0.028	0.559453	32	742667	970587	100483078	FAM65B	protein_coding	protein FAM65B isoform X7	999
NW_003217395.1	1683727	1685204	0.00012	0.516827	35	1576015	1739581	100473863	SPATS2L	protein_coding	SPATS2-like protein isoform X1	1477
NW_003217396.1	1020379	1021817	0.00047	0.458038	45	933184	1554480	100477298	FAM155A	protein_coding	transmembrane protein FAM155A isoform X2	1438
NW_003217398.1	2352872	2354573	6.1e-05	0.464176	41	2320186	2373147	100464895	OCLN	protein_coding	occludin	1701
NW_003217399.1	287272	287870	0.048	0.179816	24	285962	344880	100468405	LOC100468405	protein_coding	N-acetyllactosaminide beta-1,6-N-acetylglucosaminyl-transferase isoform X1	598
NW_003217401.1	1110027	1110841	0.0045	0.449996	36	1094800	1325854	100477452	NFIB	protein_coding	nuclear factor 1 B-type isoform X4	814
NW_003217411.1	921382	922875	0.028	0.50415	29	907732	927573	100480987	CEP55	protein_coding	centrosomal protein of 55 kDa	1493
NW_003217413.1	839777	840334	0.0038	0.596739	27	824678	873702	100472168	SETD7	protein_coding	histone-lysine N-methyltransferase SETD7	557
NW_003217414.1	2387024	2388455	0.0027	0.473026	35	2329747	2471491	100477300	PPFIBP2	protein_coding	liprin-beta-2 isoform X7	1431
NW_003217418.1	266381	268493	0.0027	-0.222073	48	234265	268445	105236255	LOC105236255	protein_coding	glycophorin-A-like	2064
NW_003217434.1	1037194	1038047	0.01	0.514551	33	767012	1073244	100467653	PPP3CA	protein_coding	serine/threonine-protein phosphatase 2B catalytic subunit alpha isoform isoform X1	853
NW_003217437.1	1194650	1195553	0.006	0.603258	30	1109897	1247362	100466808	HTT	protein_coding	huntingtin	903
NW_003217441.1	2349689	2351569	1.7e-07	0.568131	42	2322663	2397279	100480989	VRK2	protein_coding	vaccinia related kinase 2, transcript variant X2	1880
NW_003217447.1	1848642	1850063	0.012	0.340121	27	1827226	1852997	100482079	HOXB3	protein_coding	LOW QUALITY PROTEIN: homeobox protein Hox-B3	1421
NW_003217459.1	484893	486939	5.4e-05	0.505728	48	72426	770626	100468571	RAD51B	protein_coding	DNA repair protein RAD51 homolog 2 isoform X2	2046
NW_003217466.1	417065	418228	0.012	0.546466	34	416321	421928	100472342	EXOC8	protein_coding	exocyst complex component 8 isoform X2	1163
NW_003217466.1	1055325	1055947	0.00041	0.579939	30	692723	1056757	100474625	DISC1	protein_coding	disrupted in schizophrenia 1 protein	622
NW_003217466.1	2115201	2115714	0.039	0.419468	22	1856178	2146038	100475136	PCNX2	protein_coding	pecanex-like protein 2	513
NW_003217468.1	741118	742547	0.013	0.455012	43	624431	798246	100481410	PPFIBP1	protein_coding	liprin-beta-1 isoform X4	1429
NW_003217471.1	1288892	1289675	0.0023	0.672377	31	1273821	1310613	100473939	LOC100473939	protein_coding	adapter protein CIKS	783
NW_003217474.1	105563	107180	0.014	0.38923	41	94155	217166	100465737	ARHGEF28	protein_coding	rho guanine nucleotide exchange factor 28	1617
NW_003217480.1	354845	356169	0.00027	0.48664	43	353028	600225	100477556	PDSS2	protein_coding	decaprenyl-diphosphate synthase subunit 2	1324
NW_003217487.1	867026	867619	0.01	0.386219	29	861340	891709	100474192	YY1	protein_coding	transcriptional repressor protein YY1	593
NW_003217489.1	1454992	1455811	0.024	0.447479	30	1453194	1521742	100480328	CSTF3	protein_coding	cleavage stimulation factor subunit 3	819
NW_003217489.1	1935249	1936115	0.004	0.427311	40	1863063	1984572	100478314	KIAA1549L	protein_coding	UPF0606 protein KIAA1549L homolog isoform X2	866
NW_003217490.1	1583409	1584208	2.2e-05	0.575465	32	1437203	1649503	100483835	PHLPP1	protein_coding	PH domain leucine-rich repeat-containing protein phosphatase 1	799
NW_003217493.1	1081568	1082040	0.023	0.422671	28	1079564	1242946	100472849	HSPA12A	protein_coding	heat shock 70 kDa protein 12A isoform X4	472
NW_003217495.1	2017142	2017848	7.7e-06	0.591955	41	1846216	2033370	100484506	GLI2	protein_coding	zinc finger protein GLI2	706
NW_003217499.1	2065372	2066294	0.021	0.454345	24	2051915	2072492	105236911	LOC105236911	lncRNA	uncharacterized LOC105236911	922
NW_003217501.1	798466	798756	0.018	0.490708	23	774695	953567	100476882	GRB10	protein_coding	growth factor receptor-bound protein 10 isoform X2	290
NW_003217501.1	823377	825443	0.00036	0.472634	44	774695	953567	100476882	GRB10	protein_coding	growth factor receptor-bound protein 10 isoform X2	2066
NW_003217501.1	1186486	1188129	9e-08	-0.497155	56	1093875	1192508	100475874	IKZF1	protein_coding	DNA-binding protein Ikaros isoform X1	1643
NW_003217506.1	1277434	1278775	0.013	0.555517	29	1251178	1424333	100470260	WDFY2	protein_coding	WD repeat and FYVE domain-containing protein 2	1341
NW_003217507.1	383337	384744	0.0087	0.509632	26	371569	564999	100476552	DOCK7	protein_coding	dedicator of cytokinesis protein 7	1407
NW_003217508.1	431368	432379	0.00041	0.49386	28	376035	435907	100478977	GPRIN3	protein_coding	LOW QUALITY PROTEIN: G protein-regulated inducer of neurite outgrowth 3	1011
NW_003217512.1	1223210	1223453	0.032	0.522987	21	1152581	1286866	100465236	MEIS1	protein_coding	homeobox protein Meis1 isoform X2	243
NW_003217516.1	604813	606248	0.00065	0.455047	34	514429	786324	100465489	EFNA5	protein_coding	ephrin-A5 isoform X1	1435
NW_003217521.1	1328649	1329914	0.0048	0.548224	32	1316318	1331992	100472500	SDPR	protein_coding	serum deprivation-response protein	1265
NW_003217525.1	1453851	1455475	1.2e-09	0.562471	53	1394233	1531785	100473942	2019-03-03	protein_coding	E3 ubiquitin-protein ligase MARCH3	1624
NW_003217530.1	876978	877390	0.04	0.404428	22	869308	979465	100476461	PPARGC1B	protein_coding	PPARG coactivator 1 beta, transcript variant X2	412
NW_003217533.1	1864010	1864512	0.01	-0.435467	28	1863773	1872870	100471598	ELK4	protein_coding	ETS domain-containing protein Elk-4	502
NW_003217534.1	1129894	1132172	6.6e-09	0.594615	48	1023857	1252391	100472348	STARD13	protein_coding	stAR-related lipid transfer protein 13 isoform X1	2278
NW_003217534.1	1154292	1154757	0.00053	0.242738	35	1023857	1252391	100472348	STARD13	protein_coding	stAR-related lipid transfer protein 13 isoform X1	465
NW_003217535.1	1829166	1830862	1.8e-06	0.460256	51	1689025	1928769	100476389	CDK6	protein_coding	cyclin dependent kinase 6, transcript variant X2	1696
NW_003217545.1	386869	387800	0.023	0.507852	29	347823	400531	100474539	SEC14L1	protein_coding	SEC14-like protein 1	931
NW_003217545.1	1493245	1494401	1.3e-05	0.597328	36	1481701	1520947	100476051	USP36	protein_coding	ubiquitin carboxyl-terminal hydrolase 36 isoform X2	1156
NW_003217547.1	1077026	1078181	0.00014	0.511742	37	697476	1196264	100478830	RGS7	protein_coding	regulator of G-protein signaling 7 isoform X4	1155
NW_003217555.1	1683526	1685227	0.04	-0.42988	37	1643657	1696120	100476304	HACD4	protein_coding	very-long-chain (3R)-3-hydroxyacyl-CoA dehydratase 4 isoform X1	1701
NW_003217559.1	1679185	1680272	0.00059	0.433659	40	1660012	1684114	100469080	ATP1B1	protein_coding	sodium/potassium-transporting ATPase subunit beta-1	1087
NW_003217561.1	1172414	1173183	0.0057	0.581016	30	1138007	1286402	100480335	WWC1	protein_coding	protein KIBRA	769
NW_003217562.1	652794	653148	0.00029	-0.53728	34	645563	661343	100483094	CCT5	protein_coding	T-complex protein 1 subunit epsilon	354
NW_003217565.1	471885	472850	0.0054	0.492171	34	157428	496443	100468158	GPC6	protein_coding	glypican-6	965
NW_003217565.1	1079706	1080708	0.025	0.506972	35	979285	1188226	100466405	ABCC4	protein_coding	multidrug resistance-associated protein 4	1002
NW_003217568.1	375901	377357	0.025	0.412442	38	358378	778532	100477812	RERE	protein_coding	arginine-glutamic acid dipeptide repeats protein	1456
NW_003217569.1	627004	627538	0.021	-0.432313	24	451790	786126	100483843	RPS6KA2	protein_coding	ribosomal protein S6 kinase alpha-2 isoform X2	534
NW_003217569.1	830438	831331	0.00091	0.671498	27	827018	846139	105237392	RNASET2	protein_coding	ribonuclease T2 isoform X1	893
NW_003217569.1	1732188	1733039	0.021	0.353839	37	1700570	1752092	100483593	DACT2	protein_coding	LOW QUALITY PROTEIN: dapper homolog 2	851
NW_003217574.1	375126	377035	0.0021	0.52816	35	345944	385042	100474031	JAG1	protein_coding	protein jagged-1	1909
NW_003217574.1	381160	382510	0.0012	0.431177	32	345944	385042	100474031	JAG1	protein_coding	protein jagged-1	1350
NW_003217582.1	732560	733522	0.0047	-0.481872	27	694395	736806	100482675	MARK3	protein_coding	MAP/microtubule affinity-regulating kinase 3 isoform X1	962
NW_003217583.1	713780	715545	6.2e-07	0.600733	40	692563	878488	100469083	KIF13B	protein_coding	kinesin-like protein KIF13B	1765
NW_003217598.1	1118283	1119012	0.01	0.47788	27	1003974	1141135	100467994	CEMIP	protein_coding	cell migration-inducing and hyaluronan-binding protein isoform X1	729
NW_003217599.1	986501	987275	0.049	0.413721	24	960391	1008852	100471761	PUM3	protein_coding	pumilio homolog 3 isoform X1	774
NW_003217600.1	1255128	1255790	0.0054	0.535206	32	1158725	1396188	100474033	AUH	protein_coding	methylglutaconyl-CoA hydratase, mitochondrial	662
NW_003217614.1	152797	153580	0.013	0.62398	30	139026	266597	100481420	CA10	protein_coding	carbonic anhydrase-related protein 10	783
NW_003217636.1	1374933	1376498	4.1e-05	0.502529	50	1352682	1624309	100472676	RALGAPA2	protein_coding	ral GTPase-activating protein subunit alpha-2	1565
NW_003217641.1	1291833	1292479	0.0022	0.414424	30	1290356	1298693	100482845	FGL2	protein_coding	fibroleukin	646
NW_003217641.1	1291833	1292479	0.0022	0.414424	30	1214361	1317345	100482596	CCDC146	protein_coding	coiled-coil domain-containing protein 146	646
NW_003217647.1	495429	496478	0.0087	0.429766	41	467876	592896	100478914	COL4A4	protein_coding	collagen alpha-4(IV) chain	1049
NW_003217649.1	1591617	1592282	0.04	-0.3785	38	1554084	1596398	100472762	PLEKHM1	protein_coding	pleckstrin homology domain-containing family M member 1	665
NW_003217653.1	1100139	1101126	0.015	0.490036	22	1083042	1105022	100472012	TEN1	protein_coding	CST complex subunit TEN1	987
NW_003217654.1	1195152	1195911	0.024	0.555159	33	1032046	1215942	100484862	KANK1	protein_coding	KN motif and ankyrin repeat domain-containing protein 1	759
NW_003217657.1	1264788	1266091	0.046	0.50344	24	1206256	1274555	100466912	MTMR12	protein_coding	myotubularin-related protein 12	1303
NW_003217662.1	205233	206245	0.026	0.57959	28	1438	616674	100478157	LOC100478157	protein_coding	partitioning defective 3 homolog B	1012
NW_003217668.1	98601	99580	0.0034	0.641478	24	21677	188455	100469170	RABGAP1	protein_coding	RAB GTPase activating protein 1, transcript variant X5	979
NW_003217668.1	1210399	1210755	0.038	0.459637	22	1143682	1225450	100471607	NEK6	protein_coding	serine/threonine-protein kinase Nek6	356
NW_003217677.1	895865	896114	0.029	0.582148	21	782934	1237431	100471439	PPARGC1A	protein_coding	peroxisome proliferator-activated receptor gamma coactivator 1-alpha isoform X2	249
NW_003217678.1	847860	848603	0.015	0.54374	24	846167	948355	100472863	GTF2I	protein_coding	general transcription factor II-I isoform X12	743
NW_003217680.1	1127439	1129233	1.1e-08	0.535855	50	1009311	1218965	100481422	ATF6	protein_coding	cyclic AMP-dependent transcription factor ATF-6 alpha	1794
NW_003217686.1	452608	453017	0.045	-0.461924	25	378309	455321	100473373	WIPF1	protein_coding	WAS/WASL-interacting protein family member 1	409
NW_003217712.1	631888	632629	0.00056	0.451966	31	597034	641049	100464832	GPR1	protein_coding	G-protein coupled receptor 1	741
NW_003217717.1	205976	207563	1.5e-06	0.464676	50	190002	330801	100475478	SLC1A2	protein_coding	excitatory amino acid transporter 2 isoform X2	1587
NW_003217718.1	1347347	1348358	0.012	0.416879	37	1325607	1352075	100480244	KIF23	protein_coding	kinesin-like protein KIF23	1011
NW_003217719.1	239990	241759	1.5e-07	-0.469037	52	238639	260345	100481176	GLIPR1	protein_coding	glioma pathogenesis-related protein 1	1769
NW_003217720.1	1110049	1111638	0.00044	0.383996	46	533372	1135459	100464744	TRAPPC9	protein_coding	trafficking protein particle complex subunit 9 isoform X2	1589
NW_003217726.1	827566	828417	0.013	-0.3892	30	817073	838288	100477065	WDR5	protein_coding	WD repeat-containing protein 5	851
NW_003217736.1	450766	452813	1.1e-09	0.508628	51	449404	490848	100477649	MFSD14A	protein_coding	hippocampus abundant transcript 1 protein	2047
NW_003217737.1	626846	627841	0.028	0.501996	32	466523	653378	100482684	RPS6KA5	protein_coding	ribosomal protein S6 kinase alpha-5 isoform X1	995
NW_003217742.1	426382	427769	0.0046	0.562359	26	395137	538390	100480178	FAM129A	protein_coding	protein Niban	1387
NW_003217753.1	1091680	1092965	3.2e-05	0.571303	39	1037800	1118478	100463919	SH3BP4	protein_coding	SH3 domain-binding protein 4	1285
NW_003217758.1	212074	212849	0.011	0.574697	30	109427	361789	100472681	STX8	protein_coding	syntaxin-8 isoform X1	775
NW_003217763.1	1201475	1202043	0.014	-0.332308	30	1200286	1208550	109489952	LOC109489952	lncRNA	uncharacterized LOC109489952	568
NW_003217767.1	643581	644048	0.015	0.586093	22	609656	665345	100476900	SSH1	protein_coding	protein phosphatase Slingshot homolog 1 isoform X2	467
NW_003217771.1	306758	308370	0.025	0.535777	26	242265	363494	109489969	LOC109489969	lncRNA	uncharacterized LOC109489969	1612
NW_003217774.1	403516	403706	7.7e-06	0.322076	45	402003	405164	100465251	TIMM29	protein_coding	uncharacterized protein C19orf52 homolog	190
NW_003217774.1	403516	403706	7.7e-06	0.322076	45	403304	410887	100473706	YIPF2	protein_coding	protein YIPF2 isoform X2	190
NW_003217790.1	251928	253906	0.00023	0.465674	47	236799	256470	100482103	ACVR1B	protein_coding	activin receptor type-1B	1978
NW_003217791.1	187465	188024	0.012	0.490735	29	33458	221823	100484111	PLD1	protein_coding	phospholipase D1 isoform X1	559
NW_003217791.1	188725	190186	2.4e-05	0.615259	38	33458	221823	100484111	PLD1	protein_coding	phospholipase D1 isoform X1	1461
NW_003217792.1	1266041	1266259	0.012	0.640715	21	1220167	1271977	100470362	DENND3	protein_coding	DENN domain-containing protein 3	218
NW_003217801.1	762965	763987	0.017	0.569207	34	566696	967946	100476821	CEP112	protein_coding	centrosomal protein of 112 kDa isoform X3	1022
NW_003217828.1	649880	650534	0.0062	-0.572129	32	639339	705116	100464502	SIM1	protein_coding	single-minded homolog 1	654
NW_003217831.1	683013	684148	0.042	-0.352536	32	639326	695637	100471448	CDKL1	protein_coding	cyclin-dependent kinase-like 1	1135
NW_003217833.1	1079942	1080519	8.5e-07	0.549944	43	1056323	1241415	100481681	DYNC2H1	protein_coding	cytoplasmic dynein 2 heavy chain 1	577
NW_003217852.1	544036	546468	0.0002	0.40929	55	536638	606875	100467673	SLC38A4	protein_coding	sodium-coupled neutral amino acid transporter 4	2432
NW_003217852.1	898904	899977	0.012	-0.399938	32	897547	967743	100465920	PCED1B	protein_coding	PC-esterase domain containing 1B, transcript variant X13	1073
NW_003217857.1	890613	891701	0.0012	0.445559	37	879485	893867	100477577	THAP10	protein_coding	THAP domain-containing protein 10	1088
NW_003217862.1	163785	166598	0.0002	0.447046	69	100748	221630	100475415	DISP1	protein_coding	protein dispatched homolog 1 isoform X6	2813
NW_003217867.1	848560	850895	0.018	0.431085	36	846207	860711	100467170	SSR3	protein_coding	translocon-associated protein subunit gamma	2335
NW_003217867.1	997371	998495	0.00065	0.600678	35	862654	1124934	100467424	KCNAB1	protein_coding	voltage-gated potassium channel subunit beta-1	1124
NW_003217878.1	396255	398435	0.013	0.56652	29	385182	404311	100470778	PTGER4	protein_coding	prostaglandin E2 receptor EP4 subtype	2180
NW_003217878.1	398435	401366	0.0044	0.383047	49	385182	404311	100470778	PTGER4	protein_coding	prostaglandin E2 receptor EP4 subtype	2931
NW_003217884.1	57930	58797	0.0045	0.361868	36	36374	66226	100481432	LITAF	protein_coding	lipopolysaccharide-induced tumor necrosis factor-alpha factor	867
NW_003217892.1	34088	35409	4.9e-08	0.545297	47	18548	37091	105239088	CUNH1orf127	protein_coding	LOW QUALITY PROTEIN: uncharacterized protein C1orf127 homolog	1321
NW_003217894.1	512251	514005	0.014	0.341729	54	495590	614822	100477156	LOC100477156	protein_coding	transcription factor COE3 isoform X4	1754
NW_003217912.1	628521	629670	4.7e-08	0.398708	52	603535	666655	100474723	PPARA	protein_coding	peroxisome proliferator-activated receptor alpha isoform X1	1149
NW_003217912.1	975294	976278	2.4e-06	0.537646	35	929991	1088926	100476481	ATXN10	protein_coding	ataxin-10	984
NW_003217933.1	515771	516905	0.037	-0.423484	34	512815	517906	109490188	LOC109490188	lncRNA	uncharacterized LOC109490188	1134
NW_003217937.1	518723	519207	0.036	0.480058	22	501892	544272	100481264	MORF4L1	protein_coding	mortality factor 4-like protein 1	484
NW_003217952.1	617901	619413	2.4e-06	0.497924	47	612410	651626	100481607	PASK	protein_coding	PAS domain-containing serine/threonine-protein kinase isoform X2	1512
NW_003217959.1	900688	902010	0.0053	0.54666	31	589286	949563	100473546	SETBP1	protein_coding	LOW QUALITY PROTEIN: SET-binding protein	1322
NW_003217981.1	687724	689232	0.0032	0.418242	46	519377	762539	100467598	MCPH1	protein_coding	microcephalin isoform X2	1508
NW_003217981.1	687724	689232	0.0032	0.418242	46	634349	691550	100467094	ANGPT2	protein_coding	angiopoietin-2 isoform X1	1508
NW_003217988.1	751183	752112	5.2e-07	-0.549038	40	750451	754583	100484954	MAB21L1	protein_coding	protein mab-21-like 1	929
NW_003217988.1	751183	752112	5.2e-07	-0.549038	40	561882	1035550	100463751	NBEA	protein_coding	neurobeachin isoform X1	929
NW_003217997.1	251642	252778	0.025	0.439619	35	193499	1013501	100481267	LOC100481267	protein_coding	LOW QUALITY PROTEIN: nck-associated protein 5	1136
NW_003218002.1	788713	789068	0.043	0.537464	23	368838	806736	100470530	PDE4B	protein_coding	cAMP-specific 3',5'-cyclic phosphodiesterase 4B isoform X3	355
NW_003218013.1	194335	195278	0.00058	0.427292	34	188315	211269	109488357	LOC109488357	lncRNA	uncharacterized LOC109488357	943
NW_003218017.1	510704	511483	0.037	0.739238	22	497807	521457	100469612	ZNF282	protein_coding	LOW QUALITY PROTEIN: zinc finger protein 282	779
NW_003218022.1	188045	188756	0.048	-0.491173	28	109647	224267	100478089	TRAK1	protein_coding	LOW QUALITY PROTEIN: trafficking kinesin-binding protein 1	711
NW_003218022.1	216742	217271	0.02	-0.571955	24	109647	224267	100478089	TRAK1	protein_coding	LOW QUALITY PROTEIN: trafficking kinesin-binding protein 1	529
NW_003218028.1	385402	386770	0.00099	0.504233	32	333797	390146	100475077	LAMC2	protein_coding	laminin subunit gamma-2	1368
NW_003218036.1	838836	839608	0.012	0.544414	30	656640	948114	105239614	LOC105239614	protein_coding	zinc transporter ZIP11-like	772
NW_003218037.1	984456	985669	0.00012	-0.465215	41	972058	986661	105239624	LOC105239624	lncRNA	uncharacterized LOC105239624	1213
NW_003218042.1	817171	818305	1.8e-08	-0.470237	53	815857	843647	100476984	CCM2	protein_coding	LOW QUALITY PROTEIN: cerebral cavernous malformations 2 protein	1134
NW_003218056.1	534992	536198	0.00015	0.59445	36	472435	674275	100484117	UNC79	protein_coding	protein unc-79 homolog	1206
NW_003218069.1	78409	78978	0.021	0.351243	27	12639	558944	100466108	USH2A	protein_coding	usherin	569
NW_003218069.1	513812	515568	0.00057	0.521705	35	12639	558944	100466108	USH2A	protein_coding	usherin	1756
NW_003218077.1	600081	604191	8.2e-21	0.40891	109	534174	642788	100465173	DNMBP	protein_coding	dynamin-binding protein isoform X3	4110
NW_003218078.1	55481	56727	0.025	0.481396	32	16471	140231	100468431	ARHGEF38	protein_coding	rho guanine nucleotide exchange factor 38	1246
NW_003218080.1	945578	947932	2.6e-08	0.48757	66	942342	952507	100471458	CCKAR	protein_coding	cholecystokinin receptor type A	2354
NW_003218085.1	512055	513560	0.028	0.345619	33	478536	534681	100479185	ANXA13	protein_coding	annexin A13 isoform X3	1505
NW_003218088.1	654284	655703	0.00038	0.428745	37	633336	789734	105239821	LOC105239821	protein_coding	LOW QUALITY PROTEIN: zinc finger protein GLIS3-like	1419
NW_003218105.1	548907	549534	0.004	0.532135	25	532971	583412	100474476	ERN1	protein_coding	serine/threonine-protein kinase/endoribonuclease IRE1	627
NW_003218106.1	362197	363582	0.026	0.429299	31	182850	388053	100477236	MYO10	protein_coding	unconventional myosin-X isoform X1	1385
NW_003218108.1	528508	531152	9.6e-08	0.535672	49	511018	534065	100478499	FAM46C	protein_coding	protein FAM46C	2644
NW_003218114.1	47272	48894	3.5e-07	0.473751	44	5520	144089	100478752	COL4A1	protein_coding	collagen alpha-1(IV) chain	1622
NW_003218114.1	535318	536286	0.0056	0.583055	37	523349	556294	100478500	ANKRD10	protein_coding	ankyrin repeat domain-containing protein 10 isoform X2	968
NW_003218114.1	542217	543729	1e-06	0.59134	38	523349	556294	100478500	ANKRD10	protein_coding	ankyrin repeat domain-containing protein 10 isoform X2	1512
NW_003218114.1	550859	552716	3.8e-06	0.564806	47	523349	556294	100478500	ANKRD10	protein_coding	ankyrin repeat domain-containing protein 10 isoform X2	1857
NW_003218124.1	370426	371476	0.0029	-0.398031	37	250896	468336	100472692	NRG1	protein_coding	LOW QUALITY PROTEIN: pro-neuregulin-1, membrane-bound isoform	1050
NW_003218126.1	753218	753852	0.025	0.484313	32	544882	771428	100475742	CCBE1	protein_coding	collagen and calcium-binding EGF domain-containing protein 1 isoform X1	634
NW_003218154.1	455534	456572	0.00047	-0.505598	30	427247	476283	100479754	TRAP1	protein_coding	heat shock protein 75 kDa, mitochondrial	1038
NW_003218154.1	532088	532374	0.008	-0.48774	24	483031	612970	100480008	CREBBP	protein_coding	LOW QUALITY PROTEIN: CREB-binding protein	286
NW_003218163.1	711985	712829	0.0023	0.477905	29	695838	729918	100466357	FERMT1	protein_coding	fermitin family homolog 1	844
NW_003218176.1	402709	404219	0.00024	0.541347	38	371495	415374	100483122	PROSER2	protein_coding	proline and serine-rich protein 2	1510
NW_003218178.1	497735	498982	2.3e-08	0.438388	46	464608	501365	100467608	KLB	protein_coding	LOW QUALITY PROTEIN: beta-klotho	1247
NW_003218201.1	473185	475589	0.0058	0.499957	32	352508	479155	100475169	UBE3C	protein_coding	ubiquitin-protein ligase E3C	2404
NW_003218225.1	394160	395328	2.6e-05	0.536016	35	185259	612575	100479508	ESRRG	protein_coding	estrogen-related receptor gamma isoform X1	1168
NW_003218225.1	402414	403536	0.013	0.434767	28	185259	612575	100479508	ESRRG	protein_coding	estrogen-related receptor gamma isoform X1	1122
NW_003218225.1	437595	438133	0.023	0.502362	26	185259	612575	100479508	ESRRG	protein_coding	estrogen-related receptor gamma isoform X1	538
NW_003218245.1	379534	380194	0.011	0.494218	26	358461	410756	100468270	HLF	protein_coding	hepatic leukemia factor isoform X2	660
NW_003218265.1	681474	682322	0.024	0.442979	26	651869	764474	100481199	SNCAIP	protein_coding	synphilin-1 isoform X2	848
NW_003218271.1	271601	272418	0.01	0.501706	27	186859	523507	100473652	MAML2	protein_coding	mastermind-like protein 2 isoform X2	817
NW_003218274.1	32031	34552	6.1e-10	0.50544	59	8697	157692	100477591	NEDD4L	protein_coding	E3 ubiquitin-protein ligase NEDD4-like isoform X2	2521
NW_003218284.1	263415	264148	0.0045	0.474079	30	191285	418186	100469773	TBC1D1	protein_coding	TBC1 domain family member 1 isoform X3	733
NW_003218299.1	217450	217984	3.7e-05	0.710018	34	3003	365066	100474070	HIVEP3	protein_coding	LOW QUALITY PROTEIN: transcription factor HIVEP3	534
NW_003218311.1	518811	520949	1.5e-05	-0.314314	63	493162	601426	100473465	SNX30	protein_coding	sorting nexin-30	2138
NW_003218311.1	546604	547650	0.0044	-0.451457	41	493162	601426	100473465	SNX30	protein_coding	sorting nexin-30	1046
NW_003218315.1	385281	385667	0.015	0.512446	22	379824	416840	100479267	GAS6	protein_coding	growth arrest-specific protein 6	386
NW_003218316.1	313796	314118	0.044	-0.40721	23	186212	572991	105240573	LOC105240573	lncRNA	uncharacterized LOC105240573, transcript variant X2	322
NW_003218316.1	446036	447716	0.00041	0.513187	39	186212	572991	105240573	LOC105240573	lncRNA	uncharacterized LOC105240573, transcript variant X2	1680
NW_003218319.1	269990	271411	0.048	0.470857	35	268402	275757	100484798	TOB1	protein_coding	protein Tob1	1421
NW_003218319.1	269990	271411	0.048	0.470857	35	266743	278842	109490669	LOC109490669	lncRNA	uncharacterized LOC109490669	1421
NW_003218321.1	614704	616778	0.00057	0.371929	40	206314	730573	100467612	LOC100467612	protein_coding	ankyrin-2-like isoform X3	2074
NW_003218361.1	260973	261526	0.019	0.51388	24	15004	293883	109490709	SORCS2	protein_coding	VPS10 domain-containing receptor SorCS2	553
NW_003218373.1	486712	487463	0.011	-0.515571	28	482536	500381	100467436	SERPINB2	protein_coding	plasminogen activator inhibitor 2	751
NW_003218383.1	429760	430581	0.013	0.522181	29	317312	480896	100468872	RARB	protein_coding	retinoic acid receptor beta isoform X2	821
NW_003218393.1	357804	358654	0.0018	0.566198	26	196456	490487	100463683	APBB2	protein_coding	amyloid beta A4 precursor protein-binding family B member 2 isoform X5	850
NW_003218403.1	530744	532174	0.024	0.481044	33	368046	553772	100467438	KIAA0556	protein_coding	protein KIAA0556 homolog	1430
NW_003218407.1	247489	248615	2e-07	0.598491	47	171922	283545	100470969	CTBP2	protein_coding	C-terminal-binding protein 2 isoform X1	1126
NW_003218449.1	213821	215156	0.012	0.538759	32	19554	409574	105240956	LOC105240956	protein_coding	1-phosphatidylinositol 4,5-bisphosphate phosphodiesterase beta-1-like	1335
NW_003218452.1	147205	149108	0.03	0.392883	42	106274	245667	100466361	SPG7	protein_coding	paraplegin	1903
NW_003218490.1	261558	262134	0.023	-0.452577	27	216028	309791	100464941	ABCC1	protein_coding	multidrug resistance-associated protein 1	576
NW_003218581.1	177104	178631	0.0013	0.481149	39	159860	188491	100474077	SLC22A16	protein_coding	solute carrier family 22 member 16	1527
NW_003218581.1	506125	507525	0.012	-0.308574	29	493225	517524	100473058	AMD1	protein_coding	S-adenosylmethionine decarboxylase proenzyme	1400
NW_003218585.1	425306	426615	6.4e-05	0.477967	42	405964	435785	100478613	CCZ1	protein_coding	LOW QUALITY PROTEIN: vacuolar fusion protein CCZ1 homolog	1309
NW_003218597.1	306673	307819	0.005	-0.512053	27	283204	403282	100479018	FBXW11	protein_coding	F-box/WD repeat-containing protein 11 isoform X1	1146
NW_003218608.1	288692	290302	4.1e-08	0.622566	49	273855	331519	100467947	ICE1	protein_coding	little elongation complex subunit 1	1610
NW_003218612.1	367501	369101	0.00046	-0.440859	41	352646	387183	100471222	ECM2	protein_coding	extracellular matrix protein 2 isoform X1	1600
NW_003218612.1	367501	369101	0.00046	-0.440859	41	187807	425198	100472892	CENPP	protein_coding	centromere protein P	1600
NW_003218666.1	139474	140631	0.0025	0.514561	30	98367	140300	100474079	ITGA6	protein_coding	integrin alpha-6 isoform X3	826
NW_003218730.1	197163	198084	2.4e-06	0.621672	36	177374	374276	100472963	GPR39	protein_coding	G-protein coupled receptor 39	921
NW_003218739.1	50331	51210	0.026	0.472078	29	9200	61740	100481380	ASB5	protein_coding	ankyrin repeat and SOCS box protein 5 isoform X2	879
NW_003218745.1	423879	424443	0.0013	0.388006	33	322831	482910	100476424	LOC100476424	protein_coding	death-associated protein kinase 1	564
NW_003218756.1	352577	353399	6.1e-06	0.56254	40	40541	397192	100472211	DLGAP2	protein_coding	disks large-associated protein 2 isoform X2	822
NW_003218775.1	93601	94592	6.2e-05	-0.264701	41	65430	185797	100473218	BRWD1	protein_coding	bromodomain and WD repeat-containing protein 1	991
NW_003218812.1	3225	4095	0.025	0.626456	30	0	49308	100480127	VAMP4	protein_coding	vesicle-associated membrane protein 4 isoform X2	870
NW_003218824.1	192200	193085	0.0099	0.459687	27	182379	200527	100481535	LOC100481535	protein_coding	histone H2B type 1-like	885
NW_003218896.1	103868	104791	0.0014	-0.589346	35	9641	240753	100477604	ERG	protein_coding	transcriptional regulator ERG isoform X5	923
NW_003218896.1	105265	108032	1.1e-06	-0.410913	66	9641	240753	100477604	ERG	protein_coding	transcriptional regulator ERG isoform X5	2767
NW_003218896.1	110276	112793	8e-05	-0.447894	52	9641	240753	100477604	ERG	protein_coding	transcriptional regulator ERG isoform X5	2517
NW_003218910.1	22015	22819	0.018	0.400935	31	5205	92249	100469286	RBM47	protein_coding	RNA-binding protein 47 isoform X3	804
NW_003218910.1	23958	25191	0.012	0.405355	35	5205	92249	100469286	RBM47	protein_coding	RNA-binding protein 47 isoform X3	1233
NW_003218913.1	298941	301161	0.00085	0.442573	39	250546	318994	100472058	NFYC	protein_coding	nuclear transcription factor Y subunit gamma	2220
NW_003218933.1	196876	197363	0.02	-0.385364	27	134433	203532	100465703	UBE2G1	protein_coding	ubiquitin-conjugating enzyme E2 G1	487
NW_003218996.1	74422	77392	0.046	-0.154691	57	21797	132198	100468380	LOC100468380	protein_coding	solute carrier organic anion transporter family member 3A1	2970
NW_003219066.1	86966	88484	0.00024	0.524602	36	47962	91800	100472061	CRYL1	protein_coding	lambda-crystallin homolog	1518
NW_003219128.1	98017	99109	0.012	0.538197	30	96206	159981	100470470	RNF43	protein_coding	E3 ubiquitin-protein ligase RNF43	1092
NW_003219128.1	99583	101269	0.033	0.465478	21	96206	159981	100470470	RNF43	protein_coding	E3 ubiquitin-protein ligase RNF43	1686
NW_003219203.1	218161	218565	0.00058	-0.445368	31	103973	229841	100483547	ATP11A	protein_coding	probable phospholipid-transporting ATPase IH	404
NW_003219292.1	87433	89193	0.011	0.482671	37	87080	91814	100483643	FUT4	protein_coding	alpha-(1,3)-fucosyltransferase 4	1760
NW_003219313.1	142996	144047	0.0059	0.465835	31	97574	247056	105242352	LOC105242352	protein_coding	acyl-coenzyme A oxidase-like protein	1051
NW_003219324.1	40620	43104	2.2e-09	0.536033	67	15181	47483	100464868	LCMT1	protein_coding	leucine carboxyl methyltransferase 1	2484
NW_003219459.1	134533	135400	0.014	0.462081	32	113418	142174	100466876	MAL2	protein_coding	protein MAL2	867
NW_003219474.1	195347	195795	0.0011	0.572837	33	186136	200018	100471650	CUNH1orf159	protein_coding	uncharacterized protein C1orf159 homolog isoform X2	448
NW_003219477.1	86289	87249	0.019	0.521172	24	86752	96325	105234509	SPINK1	protein_coding	serine protease inhibitor Kazal-type 1	497
NW_003219553.1	114106	114506	0.024	0.425378	26	105733	116734	100470987	LOC100470987	protein_coding	LOW QUALITY PROTEIN: serine/threonine-protein kinase SIK1-like	400
NW_003219683.1	81936	82597	0.02	0.433988	26	73684	89383	100471482	F10	protein_coding	coagulation factor X isoform X2	661
NW_003219753.1	70978	72065	0.019	0.626198	24	1669	130735	100466534	ATG7	protein_coding	ubiquitin-like modifier-activating enzyme ATG7 isoform X3	1087
NW_003220019.1	24634	26211	0.012	0.528609	28	1758	39269	100484910	LOC100484910	protein_coding	uncharacterized protein LOC100484910	1577
NW_003220501.1	8701	9687	0.00014	-0.374651	50	4496	18531	105235086	LOC105235086	C_region	Ig mu chain C region membrane-bound form-like	986
NW_003220553.1	16968	18129	0.00061	-0.438173	33	15812	23549	100465718	GIMAP6	protein_coding	GTPase IMAP family member 6	1161

## Sheet: LMP.and.HMP.gene.id.of.3.tissue
ML.Brain.2	ML.Brain.8	ML.Liver.2	ML.Liver.8	ML.Pancreas.2	ML.Pancreas.8
100463529	100463537	100463533	100463537	100422780	100463542
100463533	100463539	100463534	100463557	100463533	100463544
100463534	100463542	100463535	100463607	100463534	100463607
100463535	100463545	100463538	100463625	100463535	100463624
100463538	100463551	100463540	100463629	100463538	100463625
100463540	100463557	100463541	100463644	100463540	100463629
100463541	100463564	100463546	100463654	100463541	100463630
100463547	100463567	100463547	100463682	100463547	100463636
100463548	100463570	100463548	100463691	100463548	100463643
100463549	100463573	100463549	100463692	100463549	100463644
100463550	100463575	100463550	100463760	100463550	100463652
100463552	100463579	100463552	100463775	100463552	100463677
100463553	100463583	100463553	100463778	100463553	100463682
100463554	100463592	100463554	100463830	100463554	100463691
100463555	100463600	100463555	100463834	100463555	100463692
100463561	100463607	100463561	100463871	100463561	100463702
100463563	100463610	100463563	100463892	100463563	100463729
100463571	100463620	100463571	100463907	100463571	100463751
100463572	100463624	100463572	100463936	100463572	100463775
100463584	100463625	100463580	100463980	100463581	100463778
100463586	100463630	100463584	100463983	100463584	100463780
100463588	100463633	100463586	100464011	100463586	100463798
100463589	100463636	100463588	100464014	100463588	100463804
100463591	100463643	100463589	100464030	100463589	100463830
100463602	100463644	100463591	100464044	100463591	100463834
100463603	100463652	100463602	100464055	100463602	100463863
100463605	100463664	100463609	100464059	100463603	100463864
100463609	100463666	100463617	100464070	100463609	100463874
100463617	100463677	100463618	100464076	100463617	100463892
100463618	100463682	100463622	100464085	100463618	100463907
100463619	100463690	100463623	100464118	100463622	100463908
100463622	100463691	100463626	100464125	100463623	100463936
100463623	100463692	100463627	100464129	100463626	100463983
100463626	100463702	100463628	100464140	100463627	100464011
100463627	100463727	100463638	100464169	100463628	100464030
100463628	100463729	100463639	100464184	100463638	100464044
100463638	100463744	100463641	100464187	100463639	100464050
100463639	100463748	100463642	100464197	100463642	100464055
100463642	100463751	100463649	100464210	100463645	100464070
100463649	100463760	100463653	100464222	100463649	100464076
100463653	100463767	100463656	100464283	100463653	100464084
100463667	100463775	100463658	100464287	100463656	100464085
100463669	100463776	100463662	100464299	100463657	100464096
100463670	100463778	100463669	100464309	100463658	100464099
100463671	100463780	100463670	100464325	100463662	100464118
100463673	100463788	100463671	100464334	100463667	100464120
100463674	100463797	100463673	100464372	100463669	100464125
100463679	100463798	100463674	100464379	100463670	100464129
100463680	100463806	100463679	100464387	100463671	100464131
100463681	100463809	100463680	100464418	100463673	100464140
100463694	100463816	100463694	100464425	100463674	100464144
100463698	100463817	100463699	100464429	100463679	100464169
100463699	100463822	100463701	100464435	100463680	100464170
100463701	100463825	100463709	100464450	100463687	100464184
100463709	100463830	100463710	100464459	100463688	100464185
100463710	100463834	100463712	100464475	100463694	100464197
100463712	100463836	100463714	100464490	100463699	100464210
100463714	100463837	100463715	100464496	100463701	100464222
100463715	100463838	100463717	100464497	100463709	100464250
100463717	100463851	100463718	100464500	100463712	100464251
100463718	100463864	100463725	100464518	100463714	100464284
100463725	100463871	100463726	100464553	100463715	100464287
100463726	100463874	100463730	100464583	100463717	100464292
100463730	100463887	100463731	100464598	100463718	100464314
100463731	100463896	100463735	100464624	100463725	100464325
100463735	100463900	100463738	100464639	100463726	100464334
100463738	100463901	100463740	100464655	100463730	100464340
100463740	100463908	100463741	100464662	100463731	100464374
100463741	100463914	100463745	100464686	100463735	100464387
100463745	100463924	100463749	100464743	100463738	100464402
100463746	100463936	100463750	100464762	100463740	100464423
100463749	100463937	100463752	100464769	100463741	100464425
100463750	100463943	100463756	100464792	100463745	100464432
100463752	100463950	100463759	100464802	100463746	100464435
100463756	100463962	100463763	100464814	100463750	100464450
100463759	100463980	100463764	100464834	100463752	100464475
100463763	100463983	100463772	100464853	100463756	100464490
100463764	100463995	100463777	100464894	100463759	100464496
100463772	100463999	100463785	100464898	100463763	100464497
100463777	100464005	100463787	100464909	100463764	100464534
100463785	100464006	100463792	100464916	100463772	100464568
100463787	100464011	100463793	100464950	100463776	100464582
100463792	100464016	100463794	100464957	100463777	100464583
100463793	100464026	100463796	100464960	100463784	100464655
100463796	100464030	100463801	100464969	100463785	100464677
100463801	100464035	100463807	100465005	100463787	100464679
100463807	100464037	100463808	100465006	100463790	100464686
100463808	100464044	100463812	100465021	100463791	100464687
100463812	100464050	100463814	100465035	100463792	100464743
100463814	100464055	100463815	100465054	100463793	100464769
100463815	100464070	100463820	100465062	100463794	100464781
100463821	100464076	100463821	100465063	100463796	100464789
100463823	100464082	100463823	100465069	100463801	100464792
100463826	100464084	100463826	100465079	100463803	100464795
100463827	100464085	100463827	100465089	100463807	100464802
100463833	100464087	100463833	100465094	100463808	100464813
100463839	100464096	100463839	100465108	100463812	100464814
100463840	100464099	100463840	100465124	100463814	100464825
100463845	100464116	100463844	100465126	100463815	100464841
100463848	100464118	100463845	100465142	100463820	100464853
100463849	100464120	100463848	100465153	100463821	100464869
100463850	100464125	100463849	100465156	100463823	100464874
100463853	100464131	100463850	100465195	100463826	100464898
100463855	100464140	100463853	100465207	100463827	100464909
100463858	100464147	100463855	100465214	100463833	100464923
100463868	100464150	100463858	100465218	100463839	100464939
100463870	100464154	100463862	100465221	100463840	100464957
100463875	100464169	100463868	100465247	100463844	100464958
100463881	100464170	100463870	100465277	100463845	100464969
100463882	100464172	100463875	100465317	100463848	100465005
100463884	100464185	100463881	100465355	100463849	100465006
100463885	100464187	100463882	100465360	100463850	100465020
100463894	100464192	100463884	100465361	100463853	100465031
100463899	100464197	100463885	100465369	100463855	100465053
100463902	100464203	100463886	100465509	100463858	100465054
100463903	100464205	100463894	100465521	100463862	100465063
100463906	100464207	100463897	100465528	100463868	100465069
100463912	100464210	100463899	100465529	100463870	100465079
100463915	100464213	100463902	100465534	100463875	100465094
100463916	100464238	100463903	100465585	100463882	100465107
100463917	100464250	100463906	100465621	100463884	100465108
100463922	100464251	100463913	100465627	100463885	100465124
100463925	100464272	100463915	100465655	100463886	100465129
100463930	100464283	100463916	100465666	100463894	100465130
100463931	100464284	100463922	100465678	100463899	100465133
100463932	100464287	100463925	100465712	100463902	100465142
100463934	100464292	100463930	100465717	100463903	100465154
100463939	100464294	100463931	100465736	100463905	100465193
100463942	100464297	100463932	100465748	100463906	100465205
100463944	100464298	100463934	100465753	100463913	100465212
100463945	100464314	100463939	100465793	100463915	100465218
100463946	100464325	100463944	100465802	100463916	100465221
100463947	100464334	100463945	100465822	100463919	100465228
100463949	100464338	100463946	100465834	100463922	100465246
100463956	100464340	100463949	100465884	100463925	100465266
100463959	100464344	100463956	100465900	100463930	100465269
100463961	100464345	100463961	100465908	100463931	100465277
100463963	100464347	100463966	100465929	100463932	100465361
100463966	100464364	100463968	100465931	100463934	100465368
100463968	100464367	100463969	100465943	100463939	100465369
100463969	100464370	100463973	100465958	100463944	100465415
100463973	100464372	100463977	100465984	100463945	100465420
100463977	100464374	100463978	100465998	100463946	100465468
100463978	100464375	100463981	100466006	100463949	100465518
100463984	100464376	100463984	100466025	100463956	100465521
100463986	100464379	100463986	100466028	100463961	100465527
100463987	100464385	100463987	100466039	100463966	100465528
100463988	100464387	100463988	100466077	100463968	100465529
100463989	100464402	100463989	100466103	100463969	100465534
100463991	100464404	100463991	100466104	100463973	100465543
100463992	100464408	100463992	100466121	100463977	100465585
100463996	100464411	100463994	100466154	100463978	100465604
100464004	100464417	100463996	100466176	100463981	100465626
100464007	100464418	100463998	100466177	100463984	100465641
100464008	100464423	100464004	100466180	100463986	100465655
100464012	100464425	100464007	100466189	100463987	100465684
100464017	100464429	100464008	100466190	100463988	100465688
100464018	100464432	100464012	100466200	100463989	100465697
100464020	100464433	100464017	100466215	100463991	100465703
100464021	100464435	100464018	100466227	100463992	100465708
100464024	100464441	100464020	100466238	100463996	100465713
100464029	100464446	100464021	100466252	100464004	100465717
100464038	100464450	100464024	100466270	100464007	100465734
100464039	100464453	100464038	100466276	100464008	100465743
100464041	100464459	100464039	100466303	100464012	100465744
100464043	100464475	100464041	100466321	100464014	100465748
100464045	100464496	100464043	100466344	100464017	100465753
100464048	100464497	100464048	100466362	100464018	100465793
100464052	100464518	100464052	100466368	100464020	100465802
100464053	100464523	100464053	100466378	100464021	100465816
100464054	100464534	100464054	100466379	100464024	100465822
100464057	100464538	100464057	100466395	100464027	100465834
100464060	100464543	100464060	100466405	100464029	100465852
100464062	100464550	100464062	100466408	100464039	100465867
100464065	100464552	100464065	100466423	100464041	100465875
100464066	100464563	100464066	100466430	100464043	100465884
100464072	100464564	100464068	100466539	100464048	100465900
100464073	100464568	100464072	100466543	100464052	100465908
100464075	100464582	100464073	100466545	100464053	100465923
100464078	100464583	100464075	100466565	100464054	100465944
100464079	100464584	100464078	100466576	100464057	100465958
100464086	100464589	100464079	100466577	100464060	100465961
100464088	100464625	100464086	100466596	100464062	100465998
100464089	100464627	100464088	100466612	100464065	100466006
100464092	100464655	100464089	100466613	100464066	100466025
100464093	100464656	100464092	100466617	100464068	100466046
100464097	100464662	100464093	100466619	100464072	100466048
100464098	100464669	100464097	100466622	100464073	100466050
100464101	100464686	100464098	100466644	100464075	100466059
100464103	100464702	100464100	100466650	100464078	100466103
100464105	100464715	100464101	100466708	100464079	100466108
100464112	100464720	100464103	100466772	100464086	100466117
100464113	100464727	100464105	100466814	100464087	100466121
100464123	100464736	100464112	100466844	100464088	100466129
100464124	100464743	100464114	100466851	100464089	100466141
100464127	100464750	100464124	100466859	100464092	100466149
100464133	100464756	100464127	100466861	100464093	100466154
100464135	100464761	100464133	100466880	100464097	100466162
100464136	100464768	100464135	100466885	100464098	100466164
100464142	100464769	100464136	100466888	100464101	100466173
100464143	100464774	100464142	100466901	100464103	100466180
100464145	100464781	100464143	100466966	100464105	100466187
100464146	100464785	100464145	100466971	100464112	100466189
100464152	100464789	100464146	100466984	100464113	100466190
100464153	100464795	100464152	100467011	100464114	100466191
100464155	100464796	100464153	100467014	100464124	100466204
100464158	100464802	100464155	100467023	100464127	100466208
100464159	100464803	100464156	100467040	100464133	100466211
100464160	100464813	100464157	100467056	100464135	100466227
100464162	100464814	100464158	100467063	100464136	100466238
100464163	100464818	100464159	100467069	100464142	100466244
100464165	100464820	100464160	100467073	100464143	100466252
100464174	100464824	100464163	100467096	100464145	100466253
100464177	100464834	100464165	100467110	100464146	100466262
100464179	100464841	100464174	100467117	100464152	100466269
100464180	100464842	100464177	100467123	100464153	100466279
100464181	100464853	100464178	100467128	100464155	100466303
100464182	100464860	100464179	100467147	100464157	100466315
100464183	100464862	100464180	100467190	100464158	100466321
100464189	100464869	100464181	100467228	100464159	100466330
100464190	100464872	100464182	100467296	100464160	100466336
100464191	100464874	100464183	100467309	100464162	100466340
100464196	100464876	100464189	100467321	100464163	100466344
100464201	100464894	100464190	100467328	100464165	100466361
100464212	100464898	100464191	100467357	100464174	100466362
100464218	100464902	100464196	100467375	100464177	100466363
100464219	100464906	100464201	100467385	100464178	100466368
100464231	100464916	100464212	100467389	100464179	100466378
100464233	100464920	100464218	100467401	100464180	100466379
100464235	100464923	100464219	100467404	100464181	100466392
100464236	100464933	100464233	100467410	100464182	100466395
100464247	100464939	100464235	100467419	100464183	100466405
100464252	100464941	100464241	100467422	100464189	100466430
100464258	100464953	100464247	100467428	100464190	100466473
100464259	100464956	100464252	100467443	100464191	100466483
100464262	100464957	100464254	100467470	100464196	100466510
100464264	100464958	100464258	100467473	100464201	100466521
100464265	100464960	100464259	100467474	100464208	100466525
100464267	100464969	100464262	100467476	100464212	100466534
100464274	100464973	100464264	100467511	100464218	100466565
100464275	100464976	100464265	100467526	100464219	100466572
100464276	100464994	100464267	100467535	100464232	100466576
100464278	100464995	100464274	100467542	100464233	100466596
100464285	100464999	100464275	100467550	100464235	100466612
100464290	100465003	100464276	100467559	100464236	100466617
100464293	100465005	100464278	100467578	100464241	100466634
100464296	100465006	100464285	100467593	100464245	100466644
100464302	100465008	100464290	100467600	100464247	100466653
100464303	100465020	100464293	100467605	100464252	100466682
100464304	100465021	100464296	100467606	100464258	100466702
100464305	100465026	100464302	100467616	100464259	100466710
100464308	100465031	100464303	100467641	100464262	100466731
100464311	100465033	100464304	100467646	100464264	100466740
100464312	100465051	100464305	100467647	100464265	100466755
100464313	100465052	100464308	100467658	100464267	100466758
100464316	100465053	100464312	100467672	100464274	100466764
100464320	100465054	100464313	100467683	100464275	100466794
100464321	100465062	100464320	100467692	100464276	100466796
100464326	100465063	100464321	100467704	100464278	100466799
100464332	100465069	100464322	100467721	100464285	100466814
100464335	100465079	100464326	100467743	100464290	100466835
100464336	100465086	100464327	100467754	100464293	100466844
100464341	100465088	100464332	100467758	100464296	100466851
100464343	100465089	100464335	100467759	100464302	100466861
100464346	100465093	100464336	100467763	100464303	100466876
100464348	100465107	100464341	100467767	100464304	100466883
100464349	100465124	100464343	100467769	100464305	100466888
100464351	100465126	100464346	100467883	100464308	100466901
100464352	100465129	100464348	100467887	100464312	100466984
100464358	100465133	100464349	100467942	100464313	100466990
100464359	100465142	100464351	100467960	100464320	100467000
100464361	100465153	100464352	100467986	100464321	100467011
100464365	100465154	100464355	100467988	100464322	100467018
100464366	100465156	100464358	100468007	100464326	100467023
100464368	100465166	100464359	100468023	100464327	100467025
100464369	100465168	100464361	100468085	100464332	100467026
100464377	100465178	100464365	100468145	100464335	100467040
100464381	100465188	100464366	100468150	100464336	100467041
100464383	100465193	100464368	100468152	100464341	100467044
100464384	100465195	100464369	100468171	100464342	100467052
100464386	100465205	100464381	100468175	100464343	100467056
100464388	100465207	100464383	100468205	100464346	100467063
100464389	100465212	100464384	100468218	100464348	100467069
100464390	100465214	100464386	100468230	100464349	100467073
100464391	100465218	100464388	100468235	100464351	100467082
100464396	100465221	100464389	100468250	100464352	100467110
100464397	100465228	100464390	100468259	100464355	100467117
100464399	100465246	100464393	100468260	100464358	100467123
100464401	100465247	100464396	100468270	100464361	100467127
100464403	100465248	100464397	100468291	100464365	100467128
100464409	100465253	100464399	100468299	100464366	100467144
100464410	100465269	100464401	100468313	100464368	100467151
100464412	100465270	100464403	100468323	100464369	100467190
100464414	100465272	100464410	100468353	100464381	100467255
100464416	100465275	100464412	100468374	100464383	100467275
100464419	100465277	100464414	100468379	100464384	100467296
100464422	100465279	100464419	100468393	100464386	100467297
100464424	100465282	100464422	100468395	100464388	100467309
100464427	100465285	100464424	100468404	100464389	100467311
100464434	100465299	100464427	100468414	100464390	100467321
100464437	100465307	100464434	100468435	100464391	100467335
100464439	100465317	100464437	100468456	100464395	100467357
100464443	100465329	100464439	100468464	100464396	100467385
100464445	100465344	100464443	100468512	100464397	100467401
100464447	100465360	100464445	100468526	100464399	100467404
100464448	100465361	100464447	100468538	100464401	100467410
100464460	100465368	100464448	100468551	100464403	100467419
100464463	100465369	100464460	100468555	100464409	100467422
100464464	100465399	100464463	100468558	100464410	100467428
100464469	100465401	100464464	100468634	100464412	100467453
100464470	100465402	100464469	100468635	100464414	100467470
100464471	100465415	100464470	100468654	100464416	100467476
100464473	100465420	100464471	100468679	100464419	100467511
100464474	100465439	100464473	100468688	100464422	100467516
100464478	100465450	100464478	100468700	100464424	100467526
100464480	100465452	100464480	100468719	100464427	100467542
100464481	100465463	100464481	100468733	100464434	100467543
100464484	100465464	100464484	100468734	100464437	100467550
100464487	100465468	100464487	100468757	100464439	100467556
100464491	100465499	100464492	100468813	100464443	100467559
100464492	100465509	100464493	100468814	100464445	100467578
100464493	100465515	100464499	100468826	100464447	100467593
100464502	100465527	100464502	100468830	100464448	100467600
100464507	100465528	100464506	100468838	100464460	100467605
100464508	100465529	100464507	100468848	100464463	100467614
100464515	100465530	100464508	100468867	100464464	100467616
100464521	100465534	100464515	100468869	100464465	100467618
100464522	100465540	100464521	100468883	100464469	100467627
100464525	100465542	100464522	100468885	100464470	100467629
100464527	100465544	100464527	100468906	100464471	100467641
100464529	100465566	100464529	100468911	100464473	100467647
100464536	100465585	100464536	100468970	100464478	100467650
100464546	100465598	100464545	100468998	100464480	100467662
100464547	100465599	100464546	100469007	100464481	100467666
100464548	100465604	100464547	100469041	100464484	100467704
100464557	100465614	100464548	100469055	100464487	100467706
100464561	100465619	100464557	100469062	100464491	100467720
100464571	100465621	100464561	100469067	100464492	100467721
100464572	100465626	100464569	100469083	100464493	100467738
100464574	100465641	100464571	100469095	100464502	100467739
100464578	100465655	100464572	100469097	100464504	100467743
100464581	100465663	100464574	100469133	100464506	100467746
100464586	100465667	100464578	100469134	100464507	100467759
100464591	100465670	100464581	100469137	100464508	100467763
100464594	100465678	100464586	100469179	100464515	100467767
100464596	100465697	100464588	100469191	100464521	100467769
100464597	100465703	100464591	100469215	100464522	100467775
100464603	100465712	100464594	100469216	100464525	100467778
100464607	100465716	100464596	100469262	100464527	100467803
100464608	100465717	100464597	100469272	100464529	100467820
100464609	100465723	100464603	100469273	100464536	100467830
100464611	100465734	100464608	100469305	100464545	100467879
100464612	100465736	100464609	100469314	100464547	100467887
100464616	100465743	100464611	100469327	100464548	100467898
100464621	100465744	100464612	100469334	100464549	100467915
100464623	100465748	100464616	100469356	100464557	100467942
100464629	100465753	100464623	100469357	100464561	100467952
100464634	100465770	100464626	100469385	100464569	100467958
100464636	100465782	100464628	100469394	100464571	100467960
100464647	100465784	100464629	100469422	100464572	100467986
100464648	100465793	100464634	100469440	100464574	100467990
100464653	100465797	100464636	100469450	100464578	100467993
100464654	100465800	100464648	100469464	100464586	100468007
100464659	100465802	100464653	100469466	100464591	100468020
100464660	100465815	100464654	100469482	100464594	100468023
100464661	100465816	100464659	100469494	100464596	100468050
100464665	100465819	100464660	100469505	100464597	100468062
100464667	100465822	100464661	100469517	100464603	100468079
100464671	100465831	100464665	100469526	100464608	100468085
100464672	100465834	100464667	100469544	100464609	100468103
100464674	100465847	100464670	100469545	100464611	100468116
100464675	100465852	100464671	100469559	100464612	100468150
100464683	100465867	100464672	100469576	100464616	100468158
100464685	100465875	100464674	100469583	100464621	100468171
100464694	100465876	100464675	100469603	100464623	100468175
100464695	100465884	100464683	100469655	100464624	100468176
100464698	100465900	100464685	100469662	100464628	100468182
100464708	100465908	100464689	100469674	100464629	100468199
100464712	100465916	100464694	100469693	100464634	100468223
100464713	100465920	100464695	100469729	100464636	100468230
100464718	100465923	100464698	100469758	100464647	100468235
100464719	100465929	100464708	100469776	100464648	100468259
100464724	100465938	100464712	100469790	100464653	100468260
100464729	100465939	100464713	100469795	100464654	100468268
100464731	100465943	100464718	100469834	100464659	100468291
100464732	100465944	100464719	100469845	100464660	100468299
100464735	100465951	100464722	100469862	100464661	100468313
100464738	100465958	100464724	100469880	100464665	100468315
100464744	100465964	100464729	100469881	100464667	100468323
100464745	100465971	100464731	100469911	100464670	100468379
100464746	100465984	100464732	100469936	100464671	100468391
100464748	100465998	100464733	100469938	100464672	100468393
100464752	100466006	100464735	100469942	100464674	100468395
100464754	100466025	100464737	100469969	100464675	100468404
100464757	100466027	100464738	100469975	100464683	100468414
100464759	100466028	100464744	100469987	100464685	100468435
100464760	100466029	100464745	100469988	100464689	100468443
100464765	100466032	100464747	100469995	100464694	100468451
100464766	100466036	100464748	100470016	100464695	100468456
100464770	100466039	100464752	100470017	100464698	100468464
100464771	100466050	100464754	100470033	100464708	100468479
100464777	100466075	100464757	100470064	100464712	100468484
100464779	100466076	100464759	100470081	100464713	100468498
100464784	100466091	100464760	100470085	100464718	100468500
100464787	100466103	100464765	100470086	100464719	100468512
100464791	100466104	100464766	100470088	100464724	100468526
100464794	100466106	100464770	100470101	100464725	100468538
100464797	100466108	100464776	100470106	100464729	100468555
100464799	100466117	100464777	100470123	100464731	100468558
100464801	100466121	100464779	100470133	100464732	100468563
100464805	100466123	100464780	100470212	100464735	100468575
100464807	100466129	100464782	100470229	100464737	100468593
100464808	100466133	100464784	100470244	100464738	100468612
100464810	100466135	100464787	100470274	100464744	100468624
100464812	100466140	100464791	100470277	100464745	100468634
100464817	100466141	100464794	100470283	100464746	100468635
100464821	100466149	100464797	100470288	100464748	100468638
100464822	100466154	100464799	100470291	100464752	100468646
100464827	100466164	100464800	100470343	100464754	100468654
100464830	100466171	100464801	100470347	100464757	100468655
100464832	100466173	100464805	100470349	100464759	100468670
100464833	100466176	100464807	100470351	100464760	100468679
100464840	100466177	100464808	100470366	100464765	100468700
100464845	100466183	100464810	100470374	100464766	100468726
100464846	100466187	100464812	100470384	100464770	100468730
100464847	100466188	100464817	100470386	100464771	100468734
100464856	100466190	100464821	100470415	100464776	100468737
100464859	100466200	100464822	100470427	100464779	100468757
100464861	100466207	100464827	100470443	100464782	100468767
100464863	100466208	100464830	100470446	100464784	100468813
100464864	100466211	100464833	100470485	100464787	100468818
100464866	100466215	100464838	100470504	100464791	100468826
100464868	100466227	100464845	100470534	100464794	100468831
100464875	100466231	100464846	100470562	100464797	100468833
100464879	100466238	100464847	100470567	100464799	100468848
100464880	100466251	100464856	100470579	100464800	100468855
100464883	100466252	100464859	100470585	100464801	100468867
100464886	100466253	100464863	100470592	100464805	100468873
100464887	100466257	100464864	100470599	100464807	100468883
100464888	100466270	100464866	100470610	100464808	100468888
100464891	100466272	100464868	100470626	100464810	100468893
100464895	100466275	100464875	100470669	100464812	100468911
100464897	100466276	100464879	100470701	100464817	100468928
100464899	100466285	100464880	100470718	100464821	100468958
100464900	100466289	100464883	100470759	100464822	100468962
100464908	100466293	100464886	100470791	100464827	100468970
100464910	100466295	100464887	100470833	100464830	100468973
100464911	100466303	100464891	100470848	100464833	100468980
100464918	100466321	100464895	100470852	100464840	100468991
100464919	100466322	100464897	100470872	100464845	100468998
100464925	100466330	100464899	100470881	100464846	100469022
100464926	100466334	100464908	100470902	100464847	100469038
100464929	100466336	100464910	100470934	100464856	100469041
100464931	100466338	100464911	100470936	100464859	100469062
100464935	100466340	100464912	100470937	100464863	100469067
100464940	100466344	100464918	100470998	100464864	100469075
100464942	100466346	100464925	100471069	100464866	100469079
100464947	100466357	100464926	100471073	100464868	100469083
100464952	100466361	100464929	100471076	100464875	100469084
100464959	100466362	100464931	100471097	100464879	100469095
100464964	100466363	100464935	100471114	100464880	100469098
100464971	100466368	100464940	100471122	100464883	100469110
100464974	100466369	100464942	100471123	100464886	100469113
100464982	100466379	100464949	100471137	100464887	100469133
100464991	100466392	100464952	100471145	100464888	100469137
100464993	100466395	100464959	100471179	100464891	100469142
100465002	100466399	100464964	100471251	100464895	100469148
100465007	100466408	100464971	100471275	100464897	100469179
100465009	100466412	100464974	100471277	100464899	100469185
100465011	100466415	100464981	100471346	100464904	100469186
100465015	100466423	100464982	100471349	100464907	100469207
100465016	100466430	100464991	100471357	100464908	100469208
100465019	100466442	100464993	100471381	100464910	100469236
100465022	100466444	100465002	100471400	100464911	100469262
100465023	100466483	100465007	100471404	100464912	100469273
100465027	100466508	100465009	100471407	100464918	100469277
100465028	100466510	100465011	100471426	100464925	100469289
100465029	100466516	100465015	100471441	100464926	100469305
100465037	100466521	100465016	100471465	100464929	100469314
100465038	100466525	100465019	100471484	100464931	100469327
100465042	100466534	100465022	100471487	100464935	100469334
100465047	100466545	100465023	100471494	100464940	100469342
100465048	100466553	100465027	100471495	100464942	100469359
100465056	100466557	100465028	100471545	100464944	100469363
100465058	100466559	100465029	100471558	100464947	100469371
100465060	100466561	100465036	100471586	100464949	100469385
100465065	100466565	100465037	100471623	100464950	100469393
100465067	100466572	100465038	100471626	100464952	100469394
100465070	100466576	100465042	100471641	100464959	100469422
100465072	100466577	100465047	100471688	100464964	100469425
100465075	100466580	100465048	100471699	100464971	100469434
100465076	100466581	100465056	100471716	100464974	100469440
100465077	100466592	100465058	100471721	100464979	100469450
100465080	100466596	100465060	100471724	100464981	100469457
100465081	100466612	100465065	100471744	100464982	100469464
100465083	100466613	100465067	100471746	100464991	100469482
100465084	100466617	100465070	100471751	100464993	100469483
100465095	100466619	100465072	100471778	100464998	100469494
100465099	100466622	100465075	100471788	100465002	100469514
100465100	100466630	100465076	100471794	100465007	100469517
100465106	100466633	100465077	100471796	100465009	100469525
100465109	100466634	100465080	100471802	100465015	100469535
100465110	100466637	100465081	100471829	100465016	100469545
100465111	100466644	100465083	100471907	100465018	100469558
100465112	100466646	100465084	100471921	100465019	100469576
100465122	100466650	100465095	100471934	100465022	100469583
100465123	100466651	100465099	100471939	100465023	100469595
100465127	100466653	100465100	100471941	100465027	100469603
100465128	100466664	100465104	100471950	100465028	100469631
100465134	100466676	100465106	100471953	100465029	100469655
100465136	100466682	100465109	100471956	100465036	100469660
100465138	100466702	100465110	100471969	100465037	100469674
100465140	100466708	100465111	100471992	100465038	100469678
100465145	100466710	100465112	100472006	100465042	100469684
100465147	100466712	100465122	100472030	100465047	100469693
100465151	100466731	100465123	100472035	100465048	100469736
100465157	100466746	100465127	100472045	100465056	100469758
100465160	100466758	100465134	100472061	100465058	100469784
100465162	100466760	100465136	100472107	100465060	100469790
100465163	100466773	100465138	100472118	100465065	100469792
100465165	100466794	100465139	100472121	100465067	100469795
100465170	100466796	100465141	100472125	100465070	100469834
100465172	100466799	100465145	100472189	100465072	100469845
100465176	100466814	100465147	100472228	100465075	100469850
100465180	100466828	100465151	100472231	100465076	100469862
100465181	100466840	100465157	100472235	100465077	100469865
100465184	100466844	100465160	100472246	100465080	100469880
100465190	100466849	100465162	100472260	100465083	100469895
100465192	100466859	100465163	100472261	100465084	100469911
100465194	100466861	100465165	100472267	100465095	100469936
100465196	100466876	100465170	100472309	100465099	100469938
100465201	100466883	100465172	100472317	100465100	100469939
100465203	100466888	100465180	100472366	100465104	100469942
100465206	100466901	100465181	100472372	100465106	100469944
100465209	100466926	100465184	100472373	100465109	100469971
100465210	100466927	100465190	100472393	100465110	100469975
100465219	100466932	100465192	100472414	100465111	100469977
100465231	100466937	100465194	100472416	100465112	100469994
100465233	100466940	100465196	100472425	100465117	100469995
100465234	100466945	100465197	100472428	100465122	100470016
100465235	100466959	100465201	100472447	100465123	100470017
100465236	100466965	100465203	100472459	100465125	100470081
100465237	100466966	100465206	100472473	100465127	100470085
100465239	100466968	100465209	100472513	100465128	100470086
100465240	100466971	100465210	100472563	100465134	100470088
100465242	100466973	100465213	100472653	100465136	100470090
100465243	100466984	100465219	100472683	100465138	100470102
100465252	100466990	100465220	100472724	100465139	100470105
100465254	100466995	100465224	100472784	100465140	100470106
100465255	100467000	100465229	100472787	100465145	100470112
100465256	100467011	100465231	100472822	100465147	100470123
100465258	100467012	100465233	100472831	100465148	100470133
100465260	100467014	100465234	100472845	100465151	100470134
100465262	100467017	100465236	100472884	100465157	100470139
100465264	100467018	100465237	100472889	100465160	100470144
100465265	100467020	100465239	100472909	100465162	100470179
100465274	100467023	100465240	100472910	100465163	100470180
100465276	100467025	100465242	100472970	100465165	100470196
100465284	100467026	100465243	100472996	100465170	100470229
100465289	100467027	100465251	100473008	100465172	100470234
100465290	100467040	100465252	100473018	100465180	100470244
100465292	100467041	100465254	100473026	100465181	100470277
100465293	100467044	100465255	100473036	100465183	100470304
100465294	100467047	100465257	100473059	100465184	100470343
100465295	100467052	100465258	100473093	100465190	100470349
100465296	100467053	100465260	100473100	100465192	100470356
100465298	100467054	100465264	100473128	100465194	100470374
100465305	100467056	100465265	100473134	100465196	100470386
100465309	100467063	100465274	100473163	100465197	100470396
100465314	100467069	100465276	100473165	100465201	100470409
100465318	100467073	100465284	100473180	100465203	100470415
100465320	100467083	100465289	100473203	100465206	100470423
100465324	100467091	100465290	100473209	100465209	100470432
100465328	100467094	100465292	100473223	100465210	100470443
100465330	100467096	100465294	100473226	100465213	100470446
100465332	100467110	100465295	100473229	100465219	100470485
100465335	100467115	100465296	100473253	100465224	100470496
100465337	100467117	100465298	100473257	100465229	100470504
100465340	100467123	100465300	100473259	100465231	100470532
100465346	100467127	100465305	100473265	100465233	100470534
100465347	100467128	100465309	100473291	100465234	100470540
100465351	100467140	100465312	100473323	100465236	100470546
100465354	100467143	100465318	100473355	100465237	100470567
100465356	100467144	100465319	100473369	100465239	100470579
100465357	100467147	100465320	100473379	100465242	100470585
100465363	100467151	100465323	100473423	100465243	100470592
100465372	100467165	100465324	100473441	100465251	100470610
100465374	100467185	100465330	100473449	100465252	100470620
100465375	100467190	100465335	100473453	100465254	100470626
100465378	100467192	100465340	100473474	100465255	100470628
100465380	100467197	100465346	100473504	100465256	100470644
100465382	100467200	100465347	100473512	100465257	100470678
100465385	100467227	100465351	100473519	100465258	100470679
100465386	100467228	100465352	100473542	100465260	100470685
100465389	100467255	100465354	100473581	100465262	100470690
100465391	100467256	100465356	100473592	100465264	100470700
100465392	100467266	100465357	100473607	100465274	100470701
100465393	100467269	100465363	100473608	100465276	100470718
100465394	100467287	100465364	100473620	100465284	100470759
100465395	100467295	100465365	100473636	100465289	100470777
100465396	100467296	100465372	100473645	100465292	100470791
100465397	100467297	100465373	100473693	100465293	100470794
100465404	100467301	100465374	100473701	100465294	100470813
100465405	100467309	100465375	100473744	100465295	100470823
100465406	100467310	100465378	100473769	100465296	100470832
100465407	100467312	100465382	100473774	100465298	100470833
100465408	100467319	100465385	100473811	100465305	100470845
100465409	100467321	100465386	100473823	100465309	100470848
100465410	100467328	100465389	100473826	100465312	100470852
100465412	100467343	100465392	100473827	100465318	100470868
100465416	100467351	100465393	100473845	100465320	100470872
100465426	100467355	100465394	100473846	100465323	100470920
100465432	100467357	100465395	100473868	100465324	100470936
100465435	100467371	100465396	100473892	100465330	100470937
100465437	100467375	100465397	100473914	100465332	100470946
100465442	100467385	100465404	100473953	100465335	100470974
100465443	100467386	100465405	100473956	100465336	100470998
100465445	100467387	100465406	100473957	100465337	100471014
100465453	100467388	100465407	100473981	100465340	100471035
100465458	100467389	100465408	100473999	100465346	100471051
100465462	100467396	100465409	100474001	100465347	100471073
100465465	100467398	100465410	100474019	100465351	100471086
100465466	100467401	100465416	100474043	100465352	100471097
100465467	100467404	100465426	100474050	100465354	100471105
100465471	100467410	100465432	100474069	100465356	100471114
100465472	100467411	100465435	100474080	100465357	100471118
100465473	100467419	100465437	100474083	100465363	100471122
100465476	100467422	100465442	100474146	100465365	100471133
100465477	100467425	100465443	100474155	100465372	100471141
100465478	100467430	100465445	100474157	100465373	100471145
100465481	100467436	100465447	100474189	100465374	100471158
100465483	100467453	100465454	100474201	100465375	100471179
100465484	100467470	100465455	100474208	100465378	100471181
100465486	100467473	100465458	100474220	100465382	100471208
100465487	100467474	100465462	100474225	100465385	100471219
100465489	100467476	100465465	100474235	100465386	100471231
100465490	100467486	100465466	100474237	100465389	100471243
100465494	100467510	100465467	100474247	100465392	100471251
100465496	100467511	100465471	100474249	100465393	100471275
100465498	100467514	100465472	100474272	100465394	100471277
100465500	100467517	100465473	100474282	100465395	100471292
100465502	100467526	100465476	100474319	100465396	100471330
100465507	100467535	100465477	100474322	100465397	100471345
100465508	100467538	100465481	100474367	100465404	100471346
100465510	100467539	100465483	100474396	100465405	100471349
100465511	100467540	100465484	100474432	100465406	100471381
100465514	100467542	100465486	100474439	100465407	100471400
100465517	100467550	100465487	100474452	100465409	100471404
100465520	100467556	100465489	100474522	100465410	100471407
100465522	100467559	100465490	100474543	100465416	100471409
100465525	100467560	100465494	100474548	100465426	100471418
100465526	100467561	100465496	100474567	100465432	100471424
100465531	100467563	100465498	100474570	100465435	100471426
100465532	100467578	100465500	100474571	100465436	100471435
100465535	100467588	100465502	100474576	100465442	100471439
100465536	100467595	100465506	100474593	100465443	100471441
100465539	100467600	100465507	100474603	100465445	100471477
100465548	100467605	100465508	100474614	100465447	100471480
100465552	100467606	100465510	100474628	100465453	100471484
100465556	100467616	100465511	100474673	100465454	100471487
100465560	100467620	100465514	100474710	100465458	100471494
100465561	100467628	100465517	100474719	100465462	100471495
100465563	100467629	100465520	100474728	100465465	100471503
100465564	100467641	100465522	100474737	100465466	100471532
100465569	100467650	100465525	100474769	100465467	100471534
100465573	100467651	100465526	100474780	100465471	100471545
100465574	100467655	100465531	100474825	100465472	100471553
100465575	100467658	100465532	100474853	100465473	100471558
100465577	100467662	100465535	100474865	100465476	100471571
100465578	100467666	100465536	100474868	100465477	100471586
100465580	100467672	100465539	100474886	100465478	100471613
100465581	100467676	100465548	100474895	100465481	100471623
100465584	100467677	100465552	100474912	100465483	100471628
100465586	100467683	100465556	100474932	100465484	100471641
100465587	100467689	100465560	100474955	100465486	100471650
100465589	100467692	100465561	100474981	100465487	100471688
100465591	100467700	100465564	100475009	100465489	100471699
100465592	100467701	100465567	100475028	100465490	100471716
100465593	100467704	100465569	100475037	100465494	100471721
100465601	100467711	100465573	100475073	100465496	100471751
100465602	100467718	100465574	100475089	100465498	100471794
100465603	100467721	100465577	100475098	100465500	100471796
100465609	100467724	100465578	100475099	100465502	100471804
100465610	100467728	100465579	100475129	100465503	100471816
100465611	100467733	100465580	100475130	100465506	100471870
100465613	100467738	100465581	100475196	100465507	100471877
100465616	100467739	100465583	100475236	100465508	100471893
100465618	100467745	100465584	100475256	100465510	100471907
100465620	100467746	100465586	100475270	100465511	100471932
100465622	100467754	100465587	100475286	100465514	100471933
100465623	100467759	100465589	100475305	100465517	100471934
100465625	100467763	100465591	100475325	100465520	100471939
100465628	100467767	100465592	100475327	100465525	100471941
100465629	100467769	100465593	100475329	100465526	100471953
100465630	100467775	100465601	100475339	100465531	100471956
100465631	100467777	100465602	100475342	100465532	100471959
100465633	100467803	100465603	100475373	100465535	100471964
100465634	100467818	100465609	100475382	100465536	100471967
100465635	100467830	100465610	100475383	100465539	100471969
100465636	100467846	100465611	100475386	100465548	100471979
100465637	100467854	100465613	100475414	100465552	100471992
100465639	100467877	100465615	100475415	100465556	100472006
100465645	100467879	100465616	100475438	100465558	100472011
100465651	100467883	100465618	100475445	100465560	100472022
100465652	100467885	100465622	100475485	100465561	100472035
100465654	100467887	100465623	100475491	100465564	100472037
100465662	100467890	100465625	100475495	100465565	100472044
100465664	100467891	100465628	100475508	100465567	100472045
100465669	100467901	100465629	100475514	100465569	100472061
100465672	100467904	100465630	100475554	100465573	100472063
100465677	100467915	100465631	100475628	100465574	100472072
100465680	100467917	100465633	100475640	100465577	100472107
100465683	100467939	100465634	100475652	100465578	100472121
100465685	100467951	100465635	100475698	100465579	100472146
100465690	100467958	100465636	100475700	100465580	100472183
100465691	100467960	100465637	100475723	100465581	100472207
100465694	100467976	100465639	100475764	100465583	100472228
100465695	100467982	100465645	100475787	100465584	100472231
100465696	100467983	100465649	100475788	100465586	100472241
100465698	100467985	100465650	100475806	100465587	100472258
100465700	100467986	100465651	100475817	100465589	100472267
100465702	100467988	100465652	100475824	100465591	100472279
100465707	100467991	100465654	100475862	100465592	100472289
100465714	100468007	100465662	100475863	100465593	100472309
100465721	100468008	100465669	100475885	100465601	100472329
100465724	100468009	100465672	100475952	100465602	100472345
100465727	100468022	100465677	100475958	100465603	100472366
100465730	100468038	100465680	100475973	100465609	100472371
100465739	100468048	100465683	100475979	100465610	100472372
100465745	100468050	100465685	100475989	100465611	100472373
100465749	100468062	100465690	100475990	100465612	100472393
100465751	100468065	100465691	100475991	100465613	100472414
100465755	100468070	100465694	100476043	100465615	100472416
100465757	100468072	100465695	100476046	100465616	100472418
100465758	100468079	100465696	100476053	100465618	100472425
100465760	100468092	100465698	100476065	100465620	100472428
100465762	100468093	100465699	100476124	100465622	100472447
100465764	100468095	100465700	100476179	100465623	100472459
100465765	100468103	100465702	100476180	100465625	100472466
100465766	100468119	100465707	100476201	100465628	100472473
100465768	100468122	100465714	100476204	100465629	100472497
100465769	100468125	100465721	100476215	100465630	100472513
100465774	100468150	100465724	100476221	100465631	100472549
100465775	100468151	100465727	100476230	100465634	100472563
100465777	100468152	100465730	100476234	100465635	100472565
100465786	100468158	100465739	100476253	100465636	100472580
100465789	100468176	100465742	100476325	100465639	100472620
100465790	100468181	100465745	100476340	100465645	100472625
100465794	100468182	100465749	100476342	100465650	100472667
100465801	100468185	100465751	100476350	100465651	100472674
100465809	100468189	100465755	100476353	100465654	100472676
100465811	100468192	100465757	100476361	100465662	100472680
100465813	100468201	100465758	100476406	100465664	100472683
100465825	100468204	100465759	100476408	100465669	100472724
100465826	100468205	100465760	100476429	100465672	100472737
100465827	100468218	100465762	100476430	100465677	100472740
100465828	100468222	100465764	100476438	100465680	100472743
100465830	100468223	100465765	100476453	100465683	100472746
100465832	100468230	100465766	100476465	100465685	100472784
100465835	100468246	100465769	100476481	100465690	100472787
100465839	100468257	100465771	100476488	100465691	100472812
100465840	100468259	100465774	100476501	100465694	100472822
100465841	100468260	100465775	100476527	100465695	100472829
100465842	100468261	100465777	100476553	100465696	100472831
100465843	100468268	100465786	100476583	100465698	100472845
100465844	100468291	100465787	100476639	100465700	100472860
100465848	100468299	100465789	100476641	100465702	100472884
100465853	100468300	100465790	100476650	100465707	100472908
100465857	100468303	100465796	100476719	100465714	100472910
100465860	100468313	100465801	100476723	100465721	100472922
100465869	100468315	100465809	100476742	100465724	100472938
100465873	100468323	100465811	100476744	100465727	100472970
100465879	100468353	100465813	100476778	100465730	100472975
100465880	100468374	100465825	100476822	100465739	100472985
100465882	100468379	100465826	100476852	100465745	100473008
100465888	100468380	100465827	100476854	100465749	100473018
100465890	100468382	100465828	100476873	100465750	100473026
100465892	100468386	100465832	100476889	100465751	100473036
100465895	100468388	100465835	100476901	100465755	100473037
100465899	100468391	100465837	100476905	100465756	100473044
100465901	100468393	100465839	100476914	100465757	100473059
100465902	100468397	100465840	100476927	100465758	100473073
100465907	100468401	100465841	100476930	100465759	100473079
100465911	100468402	100465842	100476952	100465760	100473100
100465912	100468404	100465843	100476970	100465761	100473111
100465914	100468414	100465844	100477002	100465762	100473119
100465915	100468418	100465846	100477011	100465764	100473128
100465922	100468423	100465848	100477026	100465765	100473134
100465927	100468434	100465853	100477033	100465766	100473163
100465933	100468435	100465857	100477082	100465769	100473173
100465936	100468443	100465860	100477125	100465774	100473194
100465937	100468444	100465869	100477129	100465775	100473195
100465945	100468451	100465873	100477152	100465776	100473196
100465946	100468456	100465879	100477154	100465777	100473200
100465947	100468457	100465880	100477168	100465786	100473222
100465950	100468460	100465882	100477187	100465789	100473226
100465953	100468479	100465888	100477189	100465790	100473229
100465954	100468484	100465892	100477201	100465791	100473230
100465967	100468487	100465895	100477251	100465796	100473236
100465973	100468498	100465898	100477261	100465801	100473242
100465974	100468503	100465899	100477280	100465809	100473257
100465975	100468512	100465902	100477281	100465811	100473259
100465980	100468525	100465907	100477306	100465813	100473293
100465982	100468526	100465911	100477310	100465820	100473323
100465983	100468532	100465912	100477320	100465825	100473339
100465991	100468536	100465914	100477351	100465826	100473414
100465992	100468538	100465915	100477360	100465827	100473417
100465993	100468539	100465922	100477381	100465828	100473441
100465994	100468558	100465927	100477414	100465830	100473449
100465997	100468565	100465933	100477420	100465832	100473460
100466001	100468570	100465935	100477429	100465835	100473465
100466002	100468576	100465936	100477434	100465839	100473474
100466003	100468578	100465937	100477453	100465840	100473485
100466004	100468593	100465945	100477469	100465841	100473504
100466005	100468604	100465946	100477476	100465842	100473506
100466008	100468610	100465947	100477479	100465843	100473512
100466009	100468612	100465950	100477481	100465844	100473519
100466014	100468622	100465953	100477486	100465848	100473525
100466015	100468625	100465959	100477517	100465851	100473542
100466017	100468634	100465967	100477523	100465853	100473558
100466021	100468635	100465973	100477526	100465857	100473570
100466026	100468638	100465974	100477528	100465860	100473592
100466031	100468654	100465975	100477530	100465866	100473599
100466037	100468670	100465980	100477531	100465869	100473607
100466040	100468679	100465982	100477550	100465873	100473620
100466046	100468688	100465983	100477591	100465879	100473636
100466047	100468693	100465991	100477600	100465880	100473645
100466049	100468696	100465992	100477609	100465882	100473662
100466053	100468700	100465993	100477619	100465888	100473693
100466057	100468709	100465994	100477630	100465890	100473721
100466060	100468719	100465996	100477631	100465892	100473744
100466061	100468726	100465997	100477655	100465895	100473751
100466068	100468730	100466001	100477669	100465899	100473774
100466070	100468734	100466002	100477684	100465901	100473778
100466073	100468737	100466003	100477686	100465902	100473781
100466074	100468746	100466007	100477694	100465903	100473790
100466078	100468757	100466008	100477698	100465907	100473796
100466080	100468759	100466009	100477714	100465911	100473823
100466081	100468760	100466011	100477734	100465912	100473826
100466082	100468767	100466014	100477736	100465914	100473845
100466086	100468813	100466015	100477747	100465922	100473853
100466087	100468818	100466017	100477769	100465924	100473868
100466095	100468826	100466021	100477783	100465927	100473882
100466096	100468831	100466026	100477900	100465933	100473892
100466097	100468833	100466031	100477901	100465935	100473914
100466098	100468838	100466037	100477903	100465936	100473943
100466105	100468846	100466040	100477905	100465937	100473953
100466109	100468848	100466047	100477936	100465945	100473956
100466112	100468855	100466049	100477938	100465946	100473957
100466113	100468856	100466053	100477965	100465947	100473964
100466118	100468859	100466057	100477967	100465950	100473969
100466120	100468860	100466060	100477971	100465953	100473972
100466122	100468862	100466061	100478064	100465967	100473981
100466125	100468867	100466068	100478082	100465973	100473989
100466126	100468871	100466069	100478144	100465974	100473999
100466127	100468873	100466070	100478163	100465975	100474001
100466130	100468877	100466073	100478213	100465980	100474019
100466131	100468882	100466074	100478222	100465982	100474037
100466132	100468883	100466078	100478227	100465983	100474043
100466134	100468885	100466079	100478231	100465991	100474050
100466136	100468886	100466080	100478236	100465992	100474058
100466138	100468893	100466081	100478254	100465993	100474069
100466139	100468900	100466086	100478257	100465994	100474080
100466145	100468911	100466087	100478262	100465996	100474083
100466146	100468918	100466095	100478278	100465997	100474097
100466147	100468928	100466096	100478281	100466001	100474120
100466148	100468942	100466097	100478305	100466002	100474124
100466150	100468955	100466101	100478309	100466003	100474146
100466155	100468958	100466105	100478322	100466004	100474157
100466156	100468962	100466109	100478327	100466008	100474166
100466163	100468970	100466112	100478361	100466009	100474181
100466165	100468973	100466113	100478408	100466011	100474184
100466166	100468991	100466118	100478421	100466014	100474189
100466169	100468997	100466120	100478432	100466015	100474197
100466172	100469003	100466122	100478433	100466017	100474201
100466179	100469022	100466124	100478434	100466020	100474208
100466184	100469028	100466125	100478446	100466021	100474220
100466194	100469038	100466130	100478451	100466026	100474225
100466195	100469041	100466131	100478477	100466031	100474235
100466197	100469053	100466132	100478482	100466037	100474237
100466202	100469055	100466134	100478486	100466040	100474247
100466203	100469062	100466136	100478508	100466047	100474249
100466205	100469067	100466138	100478525	100466049	100474266
100466206	100469075	100466139	100478562	100466053	100474272
100466219	100469078	100466145	100478566	100466057	100474288
100466220	100469082	100466146	100478576	100466060	100474297
100466222	100469083	100466147	100478591	100466061	100474319
100466224	100469084	100466148	100478608	100466068	100474322
100466225	100469095	100466150	100478638	100466070	100474327
100466229	100469098	100466155	100478641	100466073	100474373
100466233	100469101	100466156	100478643	100466074	100474383
100466234	100469104	100466163	100478646	100466078	100474392
100466236	100469110	100466165	100478651	100466080	100474396
100466239	100469113	100466166	100478658	100466081	100474432
100466240	100469129	100466169	100478662	100466082	100474433
100466241	100469132	100466172	100478664	100466086	100474439
100466243	100469133	100466179	100478672	100466087	100474449
100466245	100469137	100466181	100478680	100466095	100474452
100466250	100469138	100466184	100478732	100466096	100474483
100466255	100469148	100466194	100478737	100466097	100474520
100466256	100469177	100466195	100478745	100466098	100474522
100466259	100469179	100466197	100478753	100466099	100474543
100466261	100469186	100466202	100478757	100466101	100474548
100466263	100469187	100466203	100478760	100466105	100474569
100466266	100469189	100466205	100478785	100466109	100474571
100466267	100469200	100466206	100478812	100466112	100474574
100466274	100469202	100466213	100478825	100466113	100474576
100466282	100469204	100466219	100478860	100466118	100474594
100466292	100469205	100466220	100478917	100466120	100474611
100466297	100469208	100466222	100478941	100466122	100474628
100466298	100469209	100466224	100478956	100466124	100474701
100466300	100469215	100466225	100478976	100466125	100474719
100466301	100469226	100466229	100479001	100466127	100474729
100466304	100469227	100466233	100479007	100466130	100474737
100466311	100469234	100466234	100479016	100466131	100474769
100466313	100469236	100466236	100479043	100466132	100474780
100466318	100469250	100466239	100479074	100466134	100474818
100466319	100469262	100466240	100479077	100466136	100474825
100466325	100469268	100466241	100479108	100466138	100474827
100466326	100469277	100466243	100479115	100466139	100474859
100466327	100469289	100466245	100479129	100466146	100474865
100466329	100469295	100466250	100479173	100466147	100474868
100466331	100469299	100466255	100479177	100466148	100474870
100466332	100469305	100466256	100479183	100466150	100474886
100466335	100469314	100466258	100479184	100466155	100474892
100466337	100469323	100466259	100479194	100466156	100474895
100466339	100469327	100466261	100479243	100466163	100474917
100466345	100469334	100466263	100479246	100466165	100474961
100466348	100469342	100466266	100479254	100466166	100474981
100466349	100469344	100466267	100479256	100466169	100474995
100466351	100469354	100466273	100479289	100466172	100475009
100466353	100469356	100466274	100479303	100466179	100475024
100466354	100469357	100466282	100479312	100466184	100475056
100466355	100469363	100466292	100479330	100466192	100475059
100466358	100469365	100466295	100479334	100466194	100475073
100466364	100469385	100466297	100479341	100466195	100475089
100466365	100469389	100466298	100479342	100466197	100475098
100466367	100469393	100466300	100479354	100466202	100475099
100466371	100469394	100466301	100479355	100466203	100475129
100466373	100469401	100466304	100479388	100466205	100475130
100466376	100469422	100466311	100479451	100466206	100475131
100466377	100469425	100466313	100479454	100466213	100475163
100466385	100469426	100466318	100479459	100466216	100475172
100466390	100469434	100466319	100479473	100466219	100475180
100466394	100469440	100466323	100479478	100466220	100475196
100466397	100469444	100466325	100479482	100466222	100475267
100466398	100469450	100466326	100479525	100466224	100475301
100466402	100469457	100466327	100479527	100466225	100475305
100466403	100469482	100466328	100479552	100466229	100475325
100466404	100469483	100466329	100479593	100466233	100475327
100466410	100469494	100466331	100479620	100466234	100475342
100466417	100469497	100466332	100479621	100466236	100475345
100466421	100469502	100466335	100479624	100466239	100475359
100466424	100469504	100466337	100479635	100466240	100475372
100466425	100469505	100466339	100479704	100466241	100475373
100466426	100469509	100466345	100479719	100466243	100475383
100466428	100469514	100466348	100479742	100466245	100475400
100466431	100469517	100466349	100479748	100466250	100475414
100466433	100469525	100466351	100479760	100466254	100475415
100466434	100469526	100466352	100479774	100466255	100475417
100466435	100469532	100466353	100479789	100466256	100475419
100466437	100469545	100466354	100479801	100466258	100475430
100466438	100469548	100466355	100479802	100466259	100475438
100466439	100469552	100466358	100479808	100466261	100475440
100466440	100469558	100466364	100479843	100466263	100475445
100466441	100469561	100466365	100479861	100466266	100475495
100466446	100469583	100466367	100479867	100466267	100475503
100466447	100469603	100466371	100479872	100466274	100475514
100466454	100469615	100466373	100479879	100466282	100475516
100466455	100469631	100466376	100479939	100466292	100475541
100466459	100469633	100466377	100479944	100466295	100475554
100466461	100469637	100466385	100479945	100466297	100475582
100466463	100469645	100466390	100479958	100466298	100475652
100466465	100469655	100466394	100479980	100466300	100475660
100466466	100469660	100466397	100479991	100466301	100475688
100466468	100469662	100466398	100480007	100466302	100475693
100466478	100469670	100466402	100480013	100466304	100475698
100466480	100469674	100466404	100480015	100466311	100475700
100466484	100469678	100466410	100480019	100466312	100475713
100466489	100469684	100466417	100480039	100466313	100475723
100466492	100469693	100466426	100480042	100466318	100475754
100466494	100469721	100466428	100480103	100466319	100475757
100466495	100469729	100466431	100480113	100466325	100475764
100466496	100469736	100466433	100480122	100466326	100475788
100466497	100469752	100466434	100480167	100466327	100475815
100466499	100469756	100466435	100480217	100466328	100475817
100466502	100469758	100466437	100480240	100466329	100475819
100466503	100469764	100466438	100480255	100466331	100475824
100466505	100469776	100466439	100480258	100466332	100475834
100466506	100469780	100466440	100480268	100466335	100475856
100466511	100469781	100466441	100480281	100466337	100475862
100466513	100469790	100466446	100480282	100466339	100475863
100466514	100469792	100466447	100480299	100466348	100475918
100466518	100469795	100466454	100480307	100466349	100475952
100466519	100469813	100466455	100480320	100466350	100475973
100466522	100469823	100466459	100480333	100466351	100475979
100466524	100469834	100466461	100480350	100466353	100475989
100466530	100469838	100466463	100480351	100466354	100475990
100466536	100469843	100466465	100480384	100466355	100475995
100466539	100469844	100466466	100480386	100466358	100475996
100466541	100469845	100466468	100480389	100466364	100476007
100466542	100469854	100466478	100480397	100466365	100476028
100466544	100469862	100466480	100480424	100466367	100476041
100466547	100469865	100466484	100480435	100466371	100476043
100466548	100469869	100466489	100480458	100466373	100476065
100466563	100469872	100466492	100480480	100466376	100476074
100466566	100469880	100466495	100480534	100466377	100476075
100466575	100469881	100466496	100480551	100466381	100476124
100466578	100469889	100466497	100480569	100466385	100476165
100466582	100469891	100466501	100480635	100466386	100476180
100466593	100469895	100466503	100480667	100466394	100476183
100466594	100469908	100466505	100480668	100466397	100476192
100466595	100469911	100466506	100480678	100466398	100476194
100466601	100469936	100466511	100480699	100466404	100476201
100466603	100469938	100466513	100480703	100466410	100476204
100466607	100469939	100466514	100480712	100466417	100476215
100466609	100469940	100466518	100480714	100466424	100476216
100466614	100469942	100466519	100480729	100466426	100476221
100466618	100469944	100466522	100480740	100466428	100476230
100466621	100469965	100466524	100480786	100466431	100476234
100466624	100469966	100466530	100480809	100466433	100476253
100466625	100469969	100466533	100480846	100466434	100476282
100466628	100469971	100466536	100480850	100466435	100476312
100466629	100469974	100466542	100480855	100466437	100476324
100466635	100469975	100466544	100480861	100466438	100476333
100466636	100469977	100466547	100480867	100466439	100476337
100466643	100469987	100466548	100480891	100466440	100476338
100466647	100469988	100466550	100480925	100466441	100476342
100466649	100469994	100466563	100480936	100466446	100476350
100466654	100470008	100466575	100480953	100466447	100476353
100466657	100470015	100466578	100480979	100466454	100476371
100466658	100470016	100466582	100480989	100466455	100476379
100466662	100470017	100466590	100481005	100466458	100476408
100466665	100470021	100466591	100481013	100466461	100476423
100466669	100470028	100466593	100481040	100466463	100476429
100466673	100470045	100466594	100481041	100466465	100476430
100466678	100470060	100466595	100481042	100466466	100476438
100466679	100470064	100466601	100481045	100466468	100476481
100466685	100470074	100466603	100481064	100466478	100476527
100466686	100470076	100466606	100481079	100466480	100476550
100466687	100470080	100466607	100481093	100466484	100476553
100466688	100470081	100466609	100481110	100466489	100476576
100466691	100470085	100466618	100481115	100466492	100476581
100466692	100470086	100466621	100481158	100466494	100476583
100466694	100470088	100466624	100481204	100466495	100476591
100466695	100470089	100466625	100481213	100466496	100476639
100466703	100470090	100466628	100481258	100466497	100476641
100466704	100470102	100466629	100481276	100466499	100476651
100466707	100470105	100466632	100481306	100466501	100476685
100466709	100470106	100466635	100481309	100466502	100476723
100466715	100470109	100466636	100481314	100466503	100476724
100466718	100470112	100466643	100481328	100466505	100476742
100466722	100470120	100466647	100481336	100466506	100476750
100466723	100470123	100466649	100481351	100466511	100476783
100466725	100470133	100466654	100481354	100466513	100476815
100466726	100470134	100466657	100481360	100466514	100476830
100466729	100470135	100466658	100481378	100466518	100476832
100466733	100470139	100466659	100481379	100466519	100476836
100466739	100470141	100466662	100481386	100466522	100476837
100466741	100470151	100466668	100481392	100466523	100476838
100466744	100470175	100466669	100481397	100466524	100476840
100466750	100470180	100466673	100481417	100466530	100476852
100466754	100470191	100466678	100481425	100466536	100476853
100466756	100470213	100466679	100481426	100466542	100476854
100466759	100470220	100466685	100481435	100466544	100476857
100466761	100470229	100466686	100481438	100466547	100476898
100466763	100470234	100466687	100481446	100466549	100476901
100466764	100470238	100466688	100481471	100466562	100476927
100466765	100470239	100466691	100481500	100466563	100476935
100466766	100470244	100466692	100481509	100466566	100476946
100466767	100470250	100466694	100481510	100466575	100476952
100466769	100470255	100466695	100481538	100466578	100476970
100466774	100470274	100466698	100481557	100466582	100476974
100466775	100470275	100466703	100481564	100466590	100476980
100466779	100470280	100466704	100481572	100466591	100476984
100466780	100470283	100466707	100481575	100466593	100477026
100466781	100470291	100466709	100481595	100466594	100477033
100466785	100470294	100466715	100481600	100466595	100477037
100466790	100470304	100466718	100481651	100466601	100477040
100466792	100470313	100466722	100481658	100466603	100477091
100466793	100470315	100466723	100481672	100466607	100477123
100466795	100470322	100466724	100481695	100466609	100477125
100466797	100470347	100466725	100481701	100466618	100477150
100466800	100470349	100466726	100481714	100466621	100477152
100466804	100470356	100466729	100481721	100466624	100477154
100466807	100470361	100466733	100481731	100466625	100477164
100466808	100470364	100466739	100481820	100466628	100477168
100466811	100470366	100466741	100481838	100466629	100477179
100466812	100470373	100466744	100481848	100466632	100477187
100466820	100470374	100466750	100481851	100466635	100477189
100466827	100470384	100466752	100481854	100466636	100477192
100466829	100470385	100466756	100481883	100466640	100477201
100466830	100470386	100466759	100481911	100466643	100477251
100466831	100470394	100466761	100481934	100466647	100477291
100466834	100470396	100466763	100481950	100466649	100477299
100466841	100470409	100466764	100481952	100466654	100477301
100466846	100470412	100466765	100481957	100466658	100477303
100466847	100470424	100466766	100481964	100466659	100477306
100466852	100470432	100466767	100481972	100466662	100477351
100466853	100470435	100466768	100481981	100466665	100477420
100466854	100470443	100466769	100482044	100466668	100477429
100466856	100470453	100466774	100482078	100466669	100477434
100466860	100470464	100466775	100482090	100466670	100477453
100466862	100470476	100466779	100482097	100466673	100477464
100466863	100470485	100466780	100482121	100466678	100477476
100466865	100470490	100466781	100482133	100466679	100477486
100466867	100470496	100466785	100482139	100466683	100477494
100466870	100470504	100466790	100482144	100466685	100477496
100466875	100470510	100466791	100482147	100466686	100477506
100466877	100470520	100466792	100482164	100466687	100477517
100466878	100470523	100466793	100482188	100466688	100477523
100466879	100470524	100466795	100482197	100466691	100477526
100466886	100470532	100466797	100482217	100466692	100477528
100466889	100470534	100466800	100482249	100466694	100477530
100466890	100470540	100466804	100482251	100466695	100477531
100466896	100470541	100466806	100482297	100466698	100477550
100466899	100470543	100466807	100482303	100466703	100477562
100466900	100470545	100466808	100482321	100466704	100477591
100466902	100470546	100466811	100482327	100466707	100477592
100466904	100470549	100466812	100482328	100466709	100477613
100466906	100470550	100466820	100482339	100466714	100477619
100466907	100470562	100466829	100482385	100466715	100477630
100466908	100470567	100466830	100482391	100466718	100477637
100466912	100470569	100466831	100482396	100466722	100477643
100466914	100470579	100466834	100482399	100466723	100477655
100466918	100470585	100466841	100482404	100466725	100477669
100466922	100470592	100466846	100482409	100466726	100477679
100466924	100470599	100466847	100482425	100466729	100477684
100466931	100470610	100466852	100482436	100466739	100477686
100466939	100470617	100466853	100482449	100466741	100477694
100466947	100470620	100466854	100482458	100466744	100477698
100466955	100470626	100466856	100482467	100466750	100477714
100466958	100470628	100466860	100482488	100466754	100477719
100466960	100470633	100466862	100482497	100466756	100477736
100466961	100470638	100466863	100482503	100466759	100477747
100466967	100470644	100466865	100482518	100466761	100477772
100466970	100470667	100466867	100482537	100466763	100477783
100466974	100470671	100466870	100482577	100466765	100477786
100466975	100470678	100466871	100482596	100466766	100477798
100466978	100470679	100466875	100482599	100466767	100477806
100466980	100470688	100466877	100482656	100466769	100477840
100466981	100470701	100466879	100482669	100466774	100477842
100466982	100470703	100466886	100482675	100466775	100477846
100466983	100470707	100466887	100482704	100466779	100477849
100466987	100470709	100466889	100482719	100466780	100477900
100466989	100470718	100466890	100482720	100466781	100477901
100466992	100470732	100466896	100482722	100466785	100477921
100466993	100470744	100466899	100482725	100466790	100477949
100466994	100470748	100466900	100482730	100466792	100477965
100466996	100470759	100466902	100482743	100466793	100477967
100466997	100470767	100466904	100482750	100466795	100477971
100467001	100470777	100466905	100482759	100466797	100478017
100467002	100470779	100466906	100482780	100466800	100478066
100467008	100470791	100466907	100482795	100466804	100478082
100467019	100470794	100466908	100482800	100466806	100478087
100467021	100470800	100466912	100482831	100466807	100478102
100467028	100470823	100466914	100482834	100466808	100478107
100467030	100470832	100466918	100482839	100466811	100478112
100467033	100470833	100466922	100482843	100466812	100478149
100467035	100470841	100466924	100482911	100466820	100478200
100467036	100470848	100466931	100482916	100466829	100478213
100467043	100470852	100466935	100482941	100466830	100478222
100467045	100470859	100466939	100482959	100466831	100478227
100467059	100470866	100466947	100482967	100466834	100478229
100467064	100470869	100466955	100482975	100466841	100478231
100467070	100470872	100466958	100482978	100466846	100478254
100467071	100470879	100466960	100482988	100466847	100478257
100467072	100470881	100466961	100483004	100466852	100478278
100467075	100470902	100466967	100483039	100466853	100478292
100467078	100470906	100466970	100483040	100466854	100478293
100467079	100470910	100466974	100483050	100466856	100478303
100467080	100470920	100466975	100483082	100466860	100478305
100467081	100470931	100466978	100483095	100466862	100478309
100467092	100470934	100466980	100483104	100466863	100478318
100467093	100470937	100466981	100483108	100466865	100478332
100467095	100470941	100466982	100483126	100466867	100478335
100467099	100470946	100466983	100483165	100466870	100478337
100467100	100470955	100466989	100483238	100466871	100478351
100467104	100470959	100466992	100483255	100466875	100478359
100467107	100470964	100466994	100483269	100466877	100478361
100467108	100470978	100466996	100483283	100466878	100478409
100467109	100470986	100466997	100483284	100466879	100478417
100467111	100470998	100466999	100483288	100466886	100478421
100467112	100471004	100467001	100483307	100466889	100478432
100467114	100471017	100467002	100483313	100466890	100478434
100467116	100471019	100467008	100483340	100466896	100478435
100467118	100471023	100467019	100483341	100466899	100478441
100467119	100471035	100467021	100483345	100466900	100478451
100467121	100471046	100467028	100483348	100466902	100478452
100467124	100471049	100467030	100483354	100466904	100478453
100467125	100471051	100467033	100483388	100466905	100478482
100467130	100471069	100467035	100483420	100466906	100478524
100467131	100471072	100467036	100483433	100466907	100478529
100467132	100471073	100467043	100483434	100466908	100478562
100467134	100471086	100467045	100483443	100466911	100478566
100467146	100471097	100467059	100483444	100466912	100478590
100467153	100471099	100467064	100483466	100466918	100478600
100467154	100471101	100467070	100483493	100466919	100478602
100467156	100471104	100467071	100483505	100466922	100478616
100467160	100471105	100467072	100483506	100466924	100478625
100467161	100471106	100467075	100483508	100466931	100478633
100467163	100471113	100467078	100483524	100466935	100478638
100467164	100471114	100467079	100483565	100466939	100478641
100467167	100471118	100467080	100483608	100466947	100478643
100467170	100471120	100467081	100483611	100466955	100478646
100467176	100471122	100467089	100483616	100466958	100478651
100467178	100471123	100467092	100483636	100466960	100478658
100467179	100471126	100467093	100483638	100466961	100478664
100467181	100471129	100467095	100483651	100466967	100478672
100467184	100471141	100467099	100483674	100466970	100478680
100467187	100471145	100467100	100483730	100466974	100478689
100467188	100471147	100467104	100483734	100466975	100478693
100467194	100471155	100467107	100483743	100466978	100478710
100467198	100471179	100467108	100483745	100466980	100478719
100467199	100471181	100467109	100483754	100466981	100478737
100467201	100471204	100467111	100483814	100466982	100478745
100467203	100471208	100467112	100483817	100466983	100478752
100467209	100471212	100467114	100483854	100466988	100478757
100467211	100471214	100467116	100483859	100466989	100478781
100467217	100471215	100467118	100483877	100466992	100478785
100467220	100471218	100467119	100483908	100466993	100478802
100467221	100471219	100467121	100483917	100466994	100478825
100467224	100471224	100467124	100483918	100466996	100478860
100467225	100471231	100467125	100483927	100466997	100478872
100467226	100471239	100467130	100483928	100467001	100478917
100467229	100471242	100467131	100483939	100467002	100478930
100467233	100471251	100467132	100483955	100467008	100478956
100467238	100471259	100467134	100483985	100467019	100478976
100467240	100471275	100467142	100483994	100467021	100478977
100467241	100471276	100467146	100484008	100467028	100479016
100467244	100471277	100467153	100484018	100467030	100479046
100467247	100471279	100467154	100484032	100467035	100479048
100467248	100471292	100467159	100484033	100467036	100479057
100467250	100471315	100467160	100484066	100467043	100479074
100467252	100471318	100467161	100484074	100467045	100479075
100467258	100471336	100467163	100484135	100467059	100479081
100467259	100471345	100467164	100484153	100467064	100479099
100467260	100471346	100467167	100484156	100467070	100479115
100467262	100471349	100467170	100484245	100467071	100479121
100467265	100471357	100467176	100484269	100467072	100479122
100467268	100471377	100467179	100484281	100467075	100479123
100467273	100471380	100467181	100484288	100467078	100479160
100467277	100471381	100467184	100484298	100467079	100479167
100467279	100471384	100467187	100484387	100467080	100479173
100467282	100471395	100467188	100484473	100467081	100479177
100467285	100471400	100467194	100484494	100467089	100479183
100467291	100471402	100467198	100484498	100467090	100479184
100467292	100471404	100467199	100484503	100467092	100479194
100467293	100471407	100467201	100484559	100467093	100479246
100467303	100471409	100467203	100484578	100467095	100479250
100467306	100471424	100467209	100484580	100467099	100479254
100467307	100471426	100467211	100484594	100467100	100479256
100467308	100471429	100467217	100484616	100467104	100479280
100467313	100471433	100467220	100484639	100467105	100479281
100467315	100471435	100467221	100484736	100467107	100479289
100467316	100471441	100467224	100484743	100467108	100479303
100467318	100471442	100467225	100484782	100467109	100479305
100467324	100471453	100467226	100484817	100467111	100479329
100467325	100471465	100467229	100484844	100467112	100479330
100467327	100471467	100467233	100484847	100467114	100479341
100467329	100471471	100467239	100484853	100467116	100479345
100467334	100471480	100467240	100484874	100467119	100479355
100467342	100471484	100467244	100484878	100467121	100479388
100467346	100471494	100467247	100484881	100467124	100479408
100467348	100471495	100467248	100484893	100467125	100479425
100467352	100471503	100467250	100484897	100467130	100479427
100467353	100471509	100467252	100484910	100467131	100479435
100467356	100471523	100467258	100484911	100467132	100479451
100467359	100471534	100467259	100484917	100467134	100479459
100467363	100471538	100467260	100484961	100467135	100479478
100467365	100471545	100467262	105234307	100467142	100479482
100467366	100471546	100467265	105234311	100467146	100479493
100467369	100471558	100467268	105234349	100467150	100479512
100467370	100471583	100467273	105234371	100467153	100479527
100467377	100471586	100467277	105234387	100467154	100479547
100467379	100471617	100467279	105234423	100467160	100479552
100467380	100471626	100467282	105234481	100467161	100479589
100467381	100471627	100467285	105234512	100467163	100479592
100467391	100471628	100467291	105234519	100467164	100479611
100467393	100471641	100467292	105234520	100467167	100479617
100467408	100471645	100467293	105234526	100467170	100479620
100467412	100471649	100467299	105234527	100467176	100479624
100467413	100471659	100467303	105234555	100467179	100479635
100467415	100471662	100467306	105234558	100467181	100479641
100467416	100471665	100467307	105234653	100467184	100479680
100467417	100471673	100467308	105234687	100467187	100479703
100467418	100471679	100467313	105234715	100467194	100479704
100467420	100471688	100467315	105234795	100467195	100479707
100467423	100471699	100467316	105234827	100467198	100479719
100467438	100471701	100467318	105234870	100467199	100479748
100467448	100471706	100467324	105234886	100467201	100479759
100467456	100471713	100467325	105234975	100467203	100479760
100467462	100471716	100467327	105235020	100467209	100479769
100467463	100471721	100467329	105235133	100467211	100479773
100467464	100471724	100467334	105235143	100467217	100479774
100467466	100471727	100467342	105235150	100467220	100479789
100467477	100471745	100467346	105235175	100467221	100479792
100467479	100471751	100467348	105235192	100467224	100479799
100467480	100471754	100467352	105235228	100467225	100479815
100467483	100471768	100467353	105235234	100467226	100479839
100467484	100471778	100467356	105235237	100467229	100479872
100467487	100471788	100467359	105235302	100467233	100479874
100467490	100471794	100467363	105235313	100467238	100479879
100467491	100471796	100467365	105235353	100467239	100479910
100467494	100471804	100467366	105235395	100467240	100479926
100467496	100471805	100467369	105235408	100467241	100479930
100467498	100471813	100467370	105235446	100467244	100479939
100467501	100471816	100467377	105235469	100467247	100479944
100467502	100471829	100467379	105235483	100467248	100479945
100467504	100471834	100467380	105235520	100467250	100479980
100467508	100471843	100467391	105235521	100467252	100479982
100467509	100471855	100467393	105235533	100467258	100479986
100467518	100471863	100467395	105235655	100467259	100479991
100467521	100471870	100467405	105235663	100467260	100479995
100467523	100471877	100467408	105235780	100467262	100480007
100467524	100471881	100467412	105235789	100467265	100480015
100467527	100471893	100467413	105235977	100467268	100480019
100467533	100471894	100467414	105235987	100467273	100480023
100467544	100471896	100467415	105235994	100467277	100480039
100467545	100471906	100467416	105236014	100467279	100480042
100467546	100471907	100467417	105236024	100467282	100480099
100467548	100471911	100467418	105236040	100467285	100480103
100467552	100471918	100467420	105236055	100467289	100480114
100467553	100471921	100467423	105236112	100467291	100480122
100467564	100471932	100467432	105236186	100467292	100480130
100467565	100471933	100467438	105236199	100467293	100480136
100467568	100471934	100467448	105236235	100467303	100480169
100467572	100471939	100467451	105236237	100467306	100480199
100467575	100471941	100467462	105236279	100467308	100480208
100467577	100471947	100467463	105236381	100467313	100480212
100467580	100471950	100467464	105236415	100467315	100480217
100467581	100471953	100467466	105236434	100467316	100480227
100467583	100471956	100467477	105236454	100467318	100480230
100467584	100471959	100467480	105236460	100467323	100480240
100467585	100471964	100467481	105236601	100467324	100480252
100467592	100471967	100467483	105236610	100467325	100480256
100467594	100471969	100467484	105236707	100467327	100480258
100467596	100471975	100467487	105236771	100467329	100480271
100467598	100471976	100467488	105236873	100467334	100480307
100467601	100471979	100467490	105236890	100467342	100480320
100467603	100471991	100467491	105236903	100467346	100480333
100467607	100471992	100467494	105236909	100467348	100480347
100467609	100471997	100467496	105236942	100467356	100480348
100467612	100472006	100467498	105237116	100467359	100480350
100467613	100472007	100467501	105237123	100467362	100480351
100467617	100472022	100467502	105237153	100467363	100480352
100467618	100472030	100467504	105237162	100467365	100480358
100467621	100472031	100467508	105237171	100467366	100480384
100467623	100472032	100467509	105237264	100467369	100480397
100467626	100472035	100467518	105237284	100467370	100480424
100467630	100472044	100467521	105237318	100467372	100480443
100467631	100472045	100467527	105237334	100467377	100480458
100467637	100472046	100467544	105237432	100467379	100480459
100467643	100472050	100467545	105237522	100467380	100480462
100467645	100472054	100467546	105237548	100467381	100480476
100467648	100472058	100467548	105237570	100467391	100480494
100467652	100472063	100467552	105237576	100467393	100480551
100467653	100472082	100467553	105237584	100467408	100480569
100467654	100472107	100467557	105237595	100467412	100480587
[truncated: 7,211 more rows]
