# Supplementary material for: Single-base-resolution methylome of giant panda’s brain, liver and pancreatic tissue
Source: PeerJ. 2019 Oct 17;7:e7847. doi: 10.7717/peerj.7847 (PMC6800980; doi:10.7717/peerj.7847)
Supplement: Supplemental Information 19 [file peerj-07-7847-s019.tsv]

accession	study	object_status	bioproject_accession	biosample_accession	library_ID	title	library_strategy	library_source	library_selection	library_layout	platform	instrument_model	design_description	filetype	filename	filename2	filename3	filename4	assembly
SRR7614765	SRP155596	new	PRJNA482275	SAMN09702153	br	BS-seq of Ailuropoda melanoleuca:4-day-old brain	Bisulfite-Seq	GENOMIC	RANDOM	paired	ILLUMINA	Illumina HiSeq 2500	random fragmentation	fastq	ABbrMe_1.fq.gz	ABbrMe_2.fq.gz
SRR7614764	SRP155596	new	PRJNA482275	SAMN09702154	pa	BS-seq of Ailuropoda melanoleuca:4-day-old pancreas	Bisulfite-Seq	GENOMIC	RANDOM	paired	ILLUMINA	Illumina HiSeq 2500	random fragmentation	fastq	ABpaMe_1.fq.gz	ABpaMe_2.fq.gz
SRR7614763	SRP155596	new	PRJNA482275	SAMN09702155	li	BS-seq of Ailuropoda melanoleuca:4-day-old liver	Bisulfite-Seq	GENOMIC	RANDOM	paired	ILLUMINA	Illumina HiSeq 2500	random fragmentation	fastq	ABliMe_1.fq.gz	ABliMe_2.fq.gz
